# Supplementary material for: Publisher Correction: Analysis of global human gut metagenomes shows that metabolic resilience potential for short-chain fatty acid production is strongly influenced by lifestyle
Source: Sci Rep. 2021 May 6;11:10114. doi: 10.1038/s41598-021-89719-x (PMC8102531; doi:10.1038/s41598-021-89719-x)
Supplement: Supplementary file 1 — Supplementary Data 1. [file 41598_2021_89719_MOESM1_ESM.xlsx]

## Sheet: Sheet1
Analysis of global human gut metagenomes shows that metabolic resilience potential for short-chain fatty acid production is strongly influenced by lifestyle
David K. Jacobson,1,2 Tanvi P. Honap,1,2 Andrew T. Ozga,3 Nicolas Meda,4 Thérèse S. Kagoné,5 Hélène Carabin,6 Paul Spicer,2,7 Raul Y. Tito,2 Alexandra J. Obregon-Tito,2 Luis Marin Reyes,8 Luzmila Troncoso-Corzo,9 Emilio Guija-Poma,10 Krithi Sankaranarayanan,1,11 and Cecil M. Lewis, Jr.1,2*
1Laboratories of Molecular Anthropology and Microbiome Research, University of Oklahoma, Norman, OK, USA 73019.
2Department of Anthropology, University of Oklahoma, Norman, OK, USA 73019.
3Halmos College of Natural Sciences and Oceanography, Nova Southeastern University, Fort Lauderdale, FL, USA 33314.
4Ministry of Health, Ouagadougou, Burkina Faso.
5Centre MURAZ Research Institute, Bobo-Dioulasso, Burkina Faso.
6Département de Pathologie et de Microbiologie, Faculté de Médecine vétérinaire-Université de Montréal, Saint-Hyacinthe, Canada, QC J2S 2M2.
7Center for Applied Social Research, University of Oklahoma, Norman, OK, USA 73019.
8 Centro Nacional de Salud Publica, Instituto Nacional de Salud, Lima, Perú.
9 Facultad de Medicina, Universidad Nacional Mayor de San Marcos, Lima, Perú.
10Centro de Investigación de Bioquímica y Nutrición, Facultad de Medicina Humana, Universidad de San Martín de Porres, Lima, Perú.
11 Department of Microbiology and Plant Biology, University of Oklahoma, Norman, OK 73019.
Corresponding Author
Cecil M. Lewis, Jr.
101 David L. Boren Blvd, Norman, OK, 73019
cmlewis@ou.edu
Data File S1 contains FDR adjusted p-values for every pairwise comparison in each main text and supplemental figure.

## Sheet: Figure2
Figure	Population A	Population B	Acetate (adj. p-value)	Propionate (adj. p-value)	Butyrate (adj. p-value)	number samples in comparison
Figure 2	North American / European Industrial	Central/East Asian Industrial	0.975883	0.481621	0.0897032	210
	North American / European Industrial	Pastoral	4.07208e-19	1	4.27208e-13	164
	North American / European Industrial	Rural Agricultural	1.53996e-30	0.000129717	0.00316076	254
	North American / European Industrial	Hunter gatherer	4.16018e-20	1	1.01329e-06	165
	Central/East Asian Industrial	Pastoral	2.97719e-18	0.475994	4.41787e-17	146
	Central/East Asian Industrial	Rural Agricultural	8.23732e-28	2.77718e-08	3.56289e-06	236
	Central/East Asian Industrial	Hunter gatherer	3.78228e-19	0.452969	8.37221e-10	147
	Pastoral	Rural Agricultural	1	0.013949	1.2783e-06	190
	Pastoral	Hunter gatherer	1	0.914624	0.0974434	101
	Rural Agricultural	Hunter gatherer	1	0.0175106	0.0140914	191

## Sheet: Figure 3
Figure	Population A	Population B	Hill0 (adj. p-value)	Hill1 (adj. p-value)	Hill2 (adj. p-value)	number samples in comparison
Figure 3A	North American / European Industrial	Central/East Asian Industrial	0.00540569	0.000749617	0.0103905	210
	North American / European Industrial	Pastoral	0.00089865	0.00267866	0.0103801	164
	North American / European Industrial	Rural Agricultural	0.000222321	0.28703	0.0685063	254
	North American / European Industrial	Hunter gatherer	0.875742	0.220608	0.753669	165
	Central/East Asian Industrial	Pastoral	0.00524719	0.000430359	0.00744892	146
	Central/East Asian Industrial	Rural Agricultural	4.61987e-11	0.0110261	0.286981	236
	Central/East Asian Industrial	Hunter gatherer	0.0136564	0.000208284	0.0144011	147
	Pastoral	Rural Agricultural	0.592814	0.0207072	0.113149	190
	Pastoral	Hunter gatherer	0.00524719	0.000430359	0.00744892	101
	Rural Agricultural	Hunter gatherer	0.00606997	0.0340217	0.0849356	191
Figure 3B	North American / European Industrial	Central/East Asian Industrial	0.0204647	0.327777	0.263054	210
	North American / European Industrial	Pastoral	1.07501e-09	2.91335e-12	3.105e-10	164
	North American / European Industrial	Rural Agricultural	2.38278e-05	5.24158e-22	1.29605e-19	254
	North American / European Industrial	Hunter gatherer	0.0524522	1.71873e-10	9.05797e-12	165
	Central/East Asian Industrial	Pastoral	1.6336e-14	1.51317e-14	1.10436e-12	146
	Central/East Asian Industrial	Rural Agricultural	1.15328e-10	3.21419e-25	3.11573e-23	236
	Central/East Asian Industrial	Hunter gatherer	0.99084	1.09264e-12	2.456e-14	147
	Pastoral	Rural Agricultural	0.00272646	0.824517	0.769372	190
	Pastoral	Hunter gatherer	1.36317e-11	0.637226	0.744946	101
	Rural Agricultural	Hunter gatherer	1.48863e-07	0.45465	0.990522	191
Figure 3C	North American / European Industrial	Central/East Asian Industrial	0.38016	0.0319418	0.106599	210
	North American / European Industrial	Pastoral	0.053196	0.674104	0.945735	164
	North American / European Industrial	Rural Agricultural	0.914068	1.86219e-05	3.71182e-06	254
	North American / European Industrial	Hunter gatherer	3.53352e-07	0.00103899	5.94516e-05	165
	Central/East Asian Industrial	Pastoral	0.00911182	0.237476	0.22244	146
	Central/East Asian Industrial	Rural Agricultural	0.342699	2.1386e-10	8.84053e-10	236
	Central/East Asian Industrial	Hunter gatherer	2.66169e-05	1.04017e-06	1.64218e-07	147
	Pastoral	Rural Agricultural	0.0481569	0.000159373	0.000300755	190
	Pastoral	Hunter gatherer	2.61488e-09	0.0012441	0.000471665	101
	Rural Agricultural	Hunter gatherer	1.41806e-07	0.939974	0.609923	191
Figure 3D	North American / European Industrial	Central/East Asian Industrial	0.543407	0.00270029	0.00531073	210
	North American / European Industrial	Pastoral	0.00934411	1.92118e-15	2.32476e-13	164
	North American / European Industrial	Rural Agricultural	4.49294e-20	5.13871e-32	7.07532e-29	254
	North American / European Industrial	Hunter gatherer	2.02169e-18	2.05829e-18	6.89776e-16	165
	Central/East Asian Industrial	Pastoral	0.0399983	6.82064e-07	6.49951e-06	146
	Central/East Asian Industrial	Rural Agricultural	7.47133e-16	3.66549e-14	7.34699e-13	236
	Central/East Asian Industrial	Hunter gatherer	1.07279e-15	1.01735e-08	1.89049e-07	147
	Pastoral	Rural Agricultural	0.000238648	1	1	190
	Pastoral	Hunter gatherer	3.13817e-06	1	1	101
	Rural Agricultural	Hunter gatherer	0.0889943	0.963326	0.871497	191
Figure 3E	North American / European Industrial	Central/East Asian Industrial	0.0498618	0.00149053	0.000820314	210
	North American / European Industrial	Pastoral	0.000214398	3.71178e-10	6.6312e-11	164
	North American / European Industrial	Rural Agricultural	2.01563e-34	4.90205e-33	2.14396e-31	254
	North American / European Industrial	Hunter gatherer	4.07935e-29	2.15405e-23	9.61172e-21	165
	Central/East Asian Industrial	Pastoral	0.0428742	0.00197313	0.00112815	146
	Central/East Asian Industrial	Rural Agricultural	1.14741e-19	5.89631e-14	1.94355e-12	236
	Central/East Asian Industrial	Hunter gatherer	3.95616e-19	1.79396e-11	1.96849e-09	147
	Pastoral	Rural Agricultural	4.78251e-07	0.0204909	0.0815504	190
	Pastoral	Hunter gatherer	3.54834e-09	0.00707372	0.0660948	101
	Rural Agricultural	Hunter gatherer	0.0612991	0.265218	0.468126	191
Figure 3F	North American / European Industrial	Central/East Asian Industrial	0.399226	1.93905e-05	3.07143e-06	210
	North American / European Industrial	Pastoral	0.000216022	4.68095e-17	1.51384e-17	164
	North American / European Industrial	Rural Agricultural	1.97195e-26	2.14279e-33	3.10285e-32	254
	North American / European Industrial	Hunter gatherer	1.01515e-22	9.85125e-23	4.56011e-21	165
	Central/East Asian Industrial	Pastoral	0.00342035	9.49072e-06	2.05461e-05	146
	Central/East Asian Industrial	Rural Agricultural	3.40585e-20	5.30354e-11	3.83043e-09	236
	Central/East Asian Industrial	Hunter gatherer	8.68451e-19	6.61706e-09	4.28098e-07	147
	Pastoral	Rural Agricultural	0.000175556	0.642976	0.869343	190
	Pastoral	Hunter gatherer	2.76645e-06	0.774428	1	101
	Rural Agricultural	Hunter gatherer	0.0983089	0.726665	0.992109	191

## Sheet: Figure4
Figure	Population A	Population B	Acetate (adj. p-value)	Propionate (adj. p-value)	Butyrate (adj. p-value)	number samples in comparison
Figure 4	North American / European Industrial	Central/East Asian Industrial	0.0717046	0.320496	0.441019	210
	North American / European Industrial	Pastoral	0.0194371	1.20169e-10	7.02081e-12	164
	North American / European Industrial	Rural Agricultural	5.65782e-17	2.59355e-24	4.14967e-32	254
	North American / European Industrial	Hunter gatherer	1.47561e-21	6.80037e-22	3.97545e-28	165
	Central/East Asian Industrial	Pastoral	0.00026754	4.28907e-08	4.21793e-13	146
	Central/East Asian Industrial	Rural Agricultural	1.50903e-22	3.28636e-18	7.00024e-33	236
	Central/East Asian Industrial	Hunter gatherer	2.86983e-26	8.02222e-18	1.93725e-29	147
	Pastoral	Rural Agricultural	9.13412e-05	0.250121	0.0520713	190
	Pastoral	Hunter gatherer	1.609e-09	0.00995123	0.000752449	101
	Rural Agricultural	Hunter gatherer	0.000804516	0.0490554	0.0333314	191

## Sheet: SupplementalFigure1
Figure	Population A	Population B	Acetate (adj. p-value)	Butyrate (adj. p-value)	Propionate (adj. p-value)	number samples in comparison
Supplemental Figure 1A	North American / European Industrial	Central/East Asian Industrial	0.00540569	0.0204647	0.38016	210
	North American / European Industrial	Pastoral	0.00089865	1.07501e-09	0.053196	164
	North American / European Industrial	Rural Agricultural	0.000222321	2.38278e-05	0.914068	254
	North American / European Industrial	Hunter gatherer	0.875742	0.0524522	3.53352e-07	165
	Central/East Asian Industrial	Pastoral	0.00524719	1.6336e-14	0.00911182	146
	Central/East Asian Industrial	Rural Agricultural	4.61987e-11	1.15328e-10	0.342699	236
	Central/East Asian Industrial	Hunter gatherer	0.0136564	0.99084	2.66169e-05	147
	Pastoral	Rural Agricultural	0.592814	0.00272646	0.0481569	190
	Pastoral	Hunter gatherer	0.00524719	1.36317e-11	2.61488e-09	101
	Rural Agricultural	Hunter gatherer	0.00606997	1.48863e-07	1.41806e-07	191
Supplemental Figure 1B	North American / European Industrial	Central/East Asian Industrial	0.543407	0.0498618	0.399226	210
	North American / European Industrial	Pastoral	0.00934411	0.000214398	0.000216022	164
	North American / European Industrial	Rural Agricultural	4.49294e-20	2.01563e-34	1.97195e-26	254
	North American / European Industrial	Hunter gatherer	2.02169e-18	4.07935e-29	1.01515e-22	165
	Central/East Asian Industrial	Pastoral	0.0399983	0.0428742	0.00342035	146
	Central/East Asian Industrial	Rural Agricultural	7.47133e-16	1.14741e-19	3.40585e-20	236
	Central/East Asian Industrial	Hunter gatherer	1.07279e-15	3.95616e-19	8.68451e-19	147
	Pastoral	Rural Agricultural	0.000238648	4.78251e-07	0.000175556	190
	Pastoral	Hunter gatherer	3.13817e-06	3.54834e-09	2.76645e-06	101
	Rural Agricultural	Hunter gatherer	0.0889943	0.0612991	0.0983089	191
Supplemental Figure 1C	North American / European Industrial	Central/East Asian Industrial	0.866286	1	1	210
	North American / European Industrial	Pastoral	0.829116	1	1	164
	North American / European Industrial	Rural Agricultural	0.0621292	1.56568e-13	3.03884e-10	254
	North American / European Industrial	Hunter gatherer	0.00385425	1.65572e-19	1.94953e-10	165
	Central/East Asian Industrial	Pastoral	0.71119	0.989946	0.706047	146
	Central/East Asian Industrial	Rural Agricultural	0.0646677	6.93519e-10	4.56859e-08	236
	Central/East Asian Industrial	Hunter gatherer	0.00383289	4.36108e-16	6.70984e-09	147
	Pastoral	Rural Agricultural	0.0171878	9.27168e-07	9.86452e-05	190
	Pastoral	Hunter gatherer	0.00105618	1.48675e-12	3.21416e-06	101
	Rural Agricultural	Hunter gatherer	0.382021	0.000869354	0.286907	191

## Sheet: SupplementalFigure2
Figure	Population A	Population B	Acetate (adj. p-value)	Butyrate (adj. p-value)	Propionate (adj. p-value)	number samples in comparison
Supplemental Figure 2A	North American / European Industrial	Central/East Asian Industrial	0.263054	0.0103905	0.106599	210
	North American / European Industrial	Pastoral	3.105e-10	0.0103801	0.945735	164
	North American / European Industrial	Rural Agricultural	1.29605e-19	0.0685063	3.71182e-06	254
	North American / European Industrial	Hunter gatherer	9.05797e-12	0.753669	5.94516e-05	165
	Central/East Asian Industrial	Pastoral	1.10436e-12	0.506753	0.22244	146
	Central/East Asian Industrial	Rural Agricultural	3.11573e-23	0.286981	8.84053e-10	236
	Central/East Asian Industrial	Hunter gatherer	2.456e-14	0.0144011	1.64218e-07	147
	Pastoral	Rural Agricultural	0.769372	0.113149	0.000300755	190
	Pastoral	Hunter gatherer	0.744946	0.00744892	0.000471665	101
	Rural Agricultural	Hunter gatherer	0.990522	0.0849356	0.609923	191
Supplemental Figure 2B	North American / European Industrial	Central/East Asian Industrial	0.00531073	0.000820314	3.07143e-06	210
	North American / European Industrial	Pastoral	2.32476e-13	6.6312e-11	1.51384e-17	164
	North American / European Industrial	Rural Agricultural	7.07532e-29	2.14396e-31	3.10285e-32	254
	North American / European Industrial	Hunter gatherer	6.89776e-16	9.61172e-21	4.56011e-21	165
	Central/East Asian Industrial	Pastoral	6.49951e-06	0.00112815	2.05461e-05	146
	Central/East Asian Industrial	Rural Agricultural	7.34699e-13	1.94355e-12	3.83043e-09	236
	Central/East Asian Industrial	Hunter gatherer	1.89049e-07	1.96849e-09	4.28098e-07	147
	Pastoral	Rural Agricultural	1	0.0815504	0.869343	190
	Pastoral	Hunter gatherer	1	0.0660948	1	101
	Rural Agricultural	Hunter gatherer	0.871497	0.468126	0.992109	191

## Sheet: SupplementalFigure3
Figure	Population A	Population B	phylum (adj. p-value)	family (adj. p-value)	genus (adj. p-value)	speices (adj. p-value)	number samples in comparison
Supplemental Figure 3	North American / European Industrial	Central/East Asian Industrial	2.93819e-28	3.20179e-25	4.42835e-24	1.08494e-25	210
	North American / European Industrial	Pastoral	0.60883	0.3763	0.271487	0.339237	164
	North American / European Industrial	Rural Agricultural	1.54023e-07	1.88065e-07	1.27192e-07	2.475e-07	254
	North American / European Industrial	Hunter gatherer	3.69609e-29	1.04617e-26	1.50314e-26	8.83512e-31	165
	Central/East Asian Industrial	Pastoral	4.38887e-08	8.95841e-09	2.00501e-09	8.47081e-09	146
	Central/East Asian Industrial	Rural Agricultural	5.24711e-29	1.97183e-28	2.1692e-29	7.33276e-33	236
	Central/East Asian Industrial	Hunter gatherer	1.31698e-28	5.43738e-27	1.18539e-26	8.63887e-28	147
	Pastoral	Rural Agricultural	0.00749507	0.0233935	0.0309547	0.00244648	190
	Pastoral	Hunter gatherer	8.02397e-06	8.79377e-05	0.000282126	4.95693e-05	101
	Rural Agricultural	Hunter gatherer	0.0123756	0.026007	0.0485831	0.103255	191

## Sheet: SupplementalFigure4
Figure	Population A	Population B	phylum (adj. p-value)	family (adj. p-value)	genus (adj. p-value)	speices (adj. p-value)	number samples in comparison
Supplemental Figure 4A	North American / European Industrial	Central/East Asian Industrial	0.00123065	0.000755996	0.000371602	0.00171831	210
	North American / European Industrial	Pastoral	0.899337	0.952087	0.857505	0.448891	164
	North American / European Industrial	Rural Agricultural	0.000396101	0.000452358	0.000104777	1.13471e-08	254
	North American / European Industrial	Hunter gatherer	1.45875e-11	1.03593e-10	3.40343e-10	1.12089e-14	165
	Central/East Asian Industrial	Pastoral	0.00854972	0.00764149	0.00602944	0.00219405	146
	Central/East Asian Industrial	Rural Agricultural	5.18928e-13	1.74721e-13	1.94711e-15	3.80223e-19	236
	Central/East Asian Industrial	Hunter gatherer	2.43837e-21	1.28549e-20	1.13059e-20	2.17803e-24	147
	Pastoral	Rural Agricultural	0.00783316	0.00611022	0.0015873	0.000694943	190
	Pastoral	Hunter gatherer	3.44689e-08	9.93121e-08	7.12317e-08	7.16227e-09	101
	Rural Agricultural	Hunter gatherer	0.000151787	0.000448479	0.0020152	0.00131382	191
Supplemental Figure 4B	North American / European Industrial	Central/East Asian Industrial	0.177531	0.413146	0.514998	0.607135	210
	North American / European Industrial	Pastoral	0.140859	4.39243e-05	8.12023e-06	9.22234e-10	164
	North American / European Industrial	Rural Agricultural	3.42708e-11	2.46073e-22	1.37271e-25	4.46145e-31	254
	North American / European Industrial	Hunter gatherer	3.0119e-12	1.42069e-24	2.02918e-22	6.1889e-28	165
	Central/East Asian Industrial	Pastoral	0.021781	4.34045e-06	1.37633e-06	2.49386e-10	146
	Central/East Asian Industrial	Rural Agricultural	6.86464e-16	7.52511e-24	3.23418e-26	7.81144e-31	236
	Central/East Asian Industrial	Hunter gatherer	4.08638e-16	3.74898e-26	2.23573e-23	2.67012e-28	147
	Pastoral	Rural Agricultural	0.000838669	0.00450911	0.00392261	0.0426513	190
	Pastoral	Hunter gatherer	6.14682e-06	2.20256e-06	6.30621e-05	0.000270539	101
	Rural Agricultural	Hunter gatherer	0.0933226	0.00559298	0.0875911	0.0347483	191
Supplemental Figure 4C	North American / European Industrial	Central/East Asian Industrial	0.317044	0.324936	0.103049	0.393827	210
	North American / European Industrial	Pastoral	0.000115895	4.8967e-05	0.000229868	4.82591e-06	164
	North American / European Industrial	Rural Agricultural	2.17565e-18	1.9166e-18	1.0652e-15	1.31974e-19	254
	North American / European Industrial	Hunter gatherer	1.07565e-24	2.94574e-24	6.45602e-22	5.47691e-23	165
	Central/East Asian Industrial	Pastoral	6.03478e-06	2.47803e-06	1.19713e-06	3.30764e-07	146
	Central/East Asian Industrial	Rural Agricultural	9.60263e-21	9.94507e-21	1.13568e-20	2.60046e-21	236
	Central/East Asian Industrial	Hunter gatherer	5.74883e-27	1.84354e-26	1.79182e-26	1.09759e-24	147
	Pastoral	Rural Agricultural	0.02162	0.0363354	0.0601232	0.082022	190
	Pastoral	Hunter gatherer	7.29886e-07	2.69678e-06	4.82981e-06	5.1951e-05	101
	Rural Agricultural	Hunter gatherer	0.000325498	0.00050676	0.000479322	0.00349478	191
