# Supplementary material for: Publisher Correction: Analysis of global human gut metagenomes shows that metabolic resilience potential for short-chain fatty acid production is strongly influenced by lifestyle
Source: Sci Rep. 2021 May 6;11:10114. doi: 10.1038/s41598-021-89719-x (PMC8102531; doi:10.1038/s41598-021-89719-x)
Supplement: Supplementary file 2 — Supplementary Data 2. [file 41598_2021_89719_MOESM2_ESM.xlsx]

## Sheet: Title
Analysis of global human gut metagenomes shows that metabolic resilience potential for short-chain fatty acid production is strongly influenced by lifestyle
David K. Jacobson,1,2 Tanvi P. Honap,1,2 Andrew T. Ozga,3 Nicolas Meda,4 Thérèse S. Kagoné,5 Hélène Carabin,6 Paul Spicer,2,7 Raul Y. Tito,2 Alexandra J. Obregon-Tito,2 Luis Marin Reyes,8 Luzmila Troncoso-Corzo,9 Emilio Guija-Poma,10 Krithi Sankaranarayanan,1,11 and Cecil M. Lewis, Jr.1,2*
1Laboratories of Molecular Anthropology and Microbiome Research, University of Oklahoma, Norman, OK, USA 73019.
2Department of Anthropology, University of Oklahoma, Norman, OK, USA 73019.
3Halmos College of Natural Sciences and Oceanography, Nova Southeastern University, Fort Lauderdale, FL, USA 33314.
4Ministry of Health, Ouagadougou, Burkina Faso.
5Centre MURAZ Research Institute, Bobo-Dioulasso, Burkina Faso.
6Département de Pathologie et de Microbiologie, Faculté de Médecine vétérinaire-Université de Montréal, Saint-Hyacinthe, Canada, QC J2S 2M2.
7Center for Applied Social Research, University of Oklahoma, Norman, OK, USA 73019.
8 Centro Nacional de Salud Publica, Instituto Nacional de Salud, Lima, Perú.
9 Facultad de Medicina, Universidad Nacional Mayor de San Marcos, Lima, Perú.
10Centro de Investigación de Bioquímica y Nutrición, Facultad de Medicina Humana, Universidad de San Martín de Porres, Lima, Perú.
11 Department of Microbiology and Plant Biology, University of Oklahoma, Norman, OK 73019.
Corresponding Author
Cecil M. Lewis, Jr.
101 David L. Boren Blvd, Norman, OK, 73019
cmlewis@ou.edu
Data File S2 contains metadata for the Burkina Faso gut microbiome metagenomes analyzed in this study, as well as humann2 results for each sample

## Sheet: burkina faso data
SampleName	Population	LifestyleGeneral	LifestyleSpecific	Age	Sex	Household	EducationLevel	Quatier_(similarToNeighborhood)	QualityFiltered_AnalyzedReads	totalGene_CopiesPerMillion	proportion_totalGenes_mappingToPhylum	proportion_totalGenes_mappingToFamily	proportion_totalGenes_mappingToGenus	proportion_totalGenes_mappingToSpecies	acetate_CopiesPerMillion	proportion_acetate_mappingToPhylum	proportion_acetate_mappingToFamily	proportion_acetate_mappingToGenus	proportion_acetate_mappingToSpecies	butyrate_CopiesPerMillion	proportion_butyrate_mappingToPhylum	proportion_butyrate_mappingToFamily	proportion_butyrate_mappingToGenus	proportion_butyrate_mappingToSpecies	propionate_CopiesPerMillion	proportion_propionate_mappingToPhylum	proportion_propionate_mappingToFamily	proportion_propionate_mappingToGenus	proportion_propionate_mappingToSpecies
bftm0101	BurkinaFaso	nonIndustrial	ruralAgriculture	55	male	01	secondary	yissouka	30337393	591387	0.675606	0.519363	0.471338	0.260546	340.393	0.414078	0.351379	0.3176	0.206286	190.822	0.646852	0.32077	0.223216	0.012	41.458	0.428984	0.366452	0.224921	0.0653577
bftm0102	BurkinaFaso	nonIndustrial	ruralAgriculture	39	female	01	none	yissouka	21447829	718569	0.782008	0.697962	0.66369	0.505921	376.003	0.66914	0.638211	0.61835	0.546538	112.825	0.653793	0.28473	0.220846	0.0437896	54.8081	0.453691	0.433794	0.392047	0.290414
bftm0103	BurkinaFaso	nonIndustrial	ruralAgriculture	18	male	01	secondary	yissouka	30642264	704145	0.758132	0.686952	0.650803	0.48534	337.503	0.702196	0.676849	0.662119	0.599254	69.8941	0.542367	0.343	0.270154	0.14254	90.4233	0.509153	0.504764	0.493874	0.439997
bftm0201	BurkinaFaso	nonIndustrial	ruralAgriculture	52	male	02	primary	yissouka	39078619	466707	0.753241	0.648765	0.602359	0.465909	182.834	0.566827	0.527798	0.497503	0.405048	119.505	0.618845	0.285589	0.207433	0.0284416	52.4109	0.595669	0.580132	0.5477	0.46808
bftm0202	BurkinaFaso	nonIndustrial	ruralAgriculture	46	female	02	none	yissouka	24260319	605950	0.716045	0.611773	0.568811	0.387008	484.658	0.373585	0.303793	0.26188	0.112581	123.715	0.561051	0.32647	0.268392	0.124042	54.2019	0.647883	0.632899	0.590865	0.519277
bftm0203	BurkinaFaso	nonIndustrial	ruralAgriculture	21	male	02	secondary	yissouka	16901816	641633	0.692941	0.574708	0.530439	0.429412	323.562	0.48005	0.426627	0.40012	0.369957	155.546	0.612064	0.284833	0.229073	0.0651044	62.4847	0.577446	0.562941	0.536738	0.433365
bftm0301	BurkinaFaso	nonIndustrial	ruralAgriculture	61	male	03	none	yissouka	28127282	637398	0.661113	0.497533	0.439135	0.239783	374.337	0.381911	0.310905	0.268569	0.0985826	349.769	0.720219	0.270959	0.211924	0.014321	45.1649	0.351055	0.296746	0.250502	0.112253
bftm0302	BurkinaFaso	nonIndustrial	ruralAgriculture	20	female	03	secondary	yissouka	13387379	638460	0.72234	0.598278	0.558948	0.391795	331.179	0.49918	0.450809	0.42271	0.358461	144.996	0.579516	0.343497	0.244155	0.125846	50.6895	0.532814	0.525894	0.481018	0.387382
bftm0303	BurkinaFaso	nonIndustrial	ruralAgriculture	19	male	03	secondary	yissouka	10298136	662875	0.775772	0.684181	0.656298	0.507219	321.56	0.49139	0.419807	0.387734	0.253495	213.215	0.746492	0.40593	0.360095	0.181111	101.321	0.798658	0.793081	0.781831	0.734264
bftm0401	BurkinaFaso	nonIndustrial	ruralAgriculture	69	male	04	secondary	yissouka	20500906	570468	0.610258	0.436938	0.399055	0.1452	405.549	0.443518	0.380186	0.344948	0.135313	490.523	0.808212	0.231276	0.204556	0.0206326	67.8639	0.29458	0.288944	0.276601	0.0479769
bftm0402	BurkinaFaso	nonIndustrial	ruralAgriculture	52	female	04	none	yissouka	19628557	640930	0.677371	0.563403	0.519242	0.322094	349.733	0.475527	0.429796	0.404426	0.312049	102.054	0.59798	0.308096	0.239031	0.080087	47.285	0.48273	0.458503	0.404641	0.235095
bftm0403	BurkinaFaso	nonIndustrial	ruralAgriculture	18	male	04	primary	yissouka	18264295	619385	0.662188	0.488561	0.436408	0.237089	350.32	0.397138	0.326095	0.293771	0.148001	333.921	0.674126	0.273935	0.195269	0.0145062	35.9887	0.421432	0.369578	0.314466	0.137325
bftm0501	BurkinaFaso	nonIndustrial	ruralAgriculture	41	male	05	none	tanlalle	8586589	629008	0.690797	0.569827	0.525784	0.308001	270.947	0.481984	0.443547	0.415177	0.325355	116.832	0.573754	0.26144	0.197591	0.0112758	58.1635	0.446154	0.432439	0.408616	0.292715
bftm0502	BurkinaFaso	nonIndustrial	ruralAgriculture	19	male	05	secondary	tanlalle	15849477	655135	0.712488	0.602549	0.563578	0.391432	394.974	0.538443	0.495759	0.468266	0.37944	187.46	0.624938	0.335257	0.258644	0.0780203	73.7146	0.640319	0.617555	0.589191	0.505571
bftm0504	BurkinaFaso	nonIndustrial	ruralAgriculture	11	female	05	primary	tanlalle	67962748	575504	0.749711	0.668376	0.629381	0.521128	291.065	0.543362	0.501269	0.473268	0.457673	109.411	0.690218	0.513295	0.448492	0.334964	103.662	0.796896	0.789765	0.769183	0.716631
bftm0601	BurkinaFaso	nonIndustrial	ruralAgriculture	66	male	06	none	badama	38891739	596583	0.622639	0.464487	0.412134	0.209908	487.478	0.3566	0.275294	0.236509	0.0999367	219.916	0.630187	0.278501	0.209132	0.0497607	52.8952	0.411022	0.376455	0.330543	0.194324
bftm0602	BurkinaFaso	nonIndustrial	ruralAgriculture	21	male	06	secondary	badama	17325347	649556	0.669682	0.517597	0.475177	0.297268	332.649	0.48429	0.424899	0.393661	0.283188	266.185	0.69203	0.283767	0.218186	0.0268926	58.0579	0.462108	0.430794	0.393586	0.246991
bftm0604	BurkinaFaso	nonIndustrial	ruralAgriculture	49	female	06	none	badama	20904443	563747	0.71614	0.60802	0.563999	0.360059	307.793	0.511037	0.458338	0.42836	0.319343	93.1745	0.629454	0.329618	0.241013	0.0545966	34.0718	0.534629	0.513692	0.466062	0.33665
bftm0701	BurkinaFaso	nonIndustrial	ruralAgriculture	70	male	07	none	badama	19018744	639621	0.638393	0.474792	0.42699	0.234172	477.65	0.415747	0.35135	0.307545	0.16474	384.19	0.644592	0.263887	0.185646	0.0203558	69.1626	0.429063	0.402981	0.379156	0.285414
bftm0703	BurkinaFaso	nonIndustrial	ruralAgriculture	20	male	07	secondary	badama	12793150	650986	0.700209	0.541759	0.494546	0.320812	323.643	0.485719	0.432274	0.405914	0.296811	132.813	0.638131	0.223533	0.160772	0.0428586	139.357	0.682112	0.667141	0.658106	0.597825
bftm0704	BurkinaFaso	nonIndustrial	ruralAgriculture	41	female	07	none	badama	11013034	697243	0.785772	0.690456	0.657898	0.514024	305.427	0.603985	0.563476	0.542613	0.468302	72.5363	0.504389	0.282548	0.221769	0.0556796	65.006	0.506904	0.502992	0.495944	0.430364
bftm0801	BurkinaFaso	nonIndustrial	ruralAgriculture	79	male	08	none	koalayiri	12133229	575364	0.625538	0.458034	0.410856	0.191738	342.084	0.330498	0.261402	0.222154	0.0469032	275.262	0.680652	0.299423	0.207894	0.0109687	48.1212	0.356774	0.308888	0.270572	0.131497
bftm0802	BurkinaFaso	nonIndustrial	ruralAgriculture	31	female	08	primary	koalayiri	37126249	687671	0.725824	0.644014	0.61002	0.395013	395.363	0.691365	0.662043	0.642309	0.544916	83.1842	0.604256	0.305776	0.23734	0.0430134	90.3466	0.542136	0.529327	0.510805	0.413478
bftm0803	BurkinaFaso	nonIndustrial	ruralAgriculture	39	male	08	none	koalayiri	32506192	744259	0.778326	0.712938	0.680747	0.569205	411.039	0.731367	0.715986	0.707032	0.697453	90.3753	0.660447	0.553284	0.513452	0.403591	76.813	0.517782	0.512046	0.488325	0.380678
bftm0902	BurkinaFaso	nonIndustrial	ruralAgriculture	32	female	09	primary	mougounsin	14691853	515302	0.628385	0.460324	0.413829	0.200669	416.002	0.385046	0.326602	0.289357	0.142911	347.807	0.682869	0.27192	0.20367	0.00820624	45.291	0.330114	0.286179	0.255837	0.0919104
bftm0903	BurkinaFaso	nonIndustrial	ruralAgriculture	18	male	09	secondary	mougounsin	21042747	695642	0.757585	0.668518	0.632598	0.474927	358.726	0.643647	0.608328	0.588437	0.523588	76.4785	0.574885	0.298075	0.23544	0.0783216	60.6431	0.436828	0.425037	0.386083	0.301944
bftm1001	BurkinaFaso	nonIndustrial	ruralAgriculture	55	male	10	secondary	mougounsin	48384090	669156	0.725011	0.60682	0.562852	0.398353	321.889	0.559234	0.488542	0.458818	0.357367	194.901	0.68494	0.290351	0.22968	0.0437499	75.7032	0.567132	0.550164	0.518955	0.452294
bftm1002	BurkinaFaso	nonIndustrial	ruralAgriculture	20	female	10	secondary	mougounsin	25447195	649393	0.713456	0.602462	0.56378	0.356873	303.394	0.595444	0.558332	0.534789	0.421854	148.916	0.633442	0.289126	0.21358	0.0244066	86.5278	0.519405	0.511561	0.489297	0.399414
bftm1003	BurkinaFaso	nonIndustrial	ruralAgriculture	5	male	10	none	mougounsin	23129788	634629	0.703088	0.605124	0.569017	0.353488	315.763	0.614778	0.580539	0.555671	0.486585	61.4181	0.564702	0.318757	0.268953	0.0912661	52.5927	0.302623	0.293496	0.275379	0.176674
bftm1004	BurkinaFaso	nonIndustrial	ruralAgriculture	23	male	10	secondary	mougounsin	25063743	592710	0.661994	0.571202	0.534371	0.247845	367.919	0.558793	0.522444	0.495959	0.364317	127.764	0.647672	0.484674	0.437421	0.189606	55.3109	0.403557	0.393272	0.388393	0.253782
bftm1101	BurkinaFaso	nonIndustrial	ruralAgriculture	81	male	11	none	sambin	18437302	693411	0.644802	0.494747	0.449113	0.236308	523.325	0.491155	0.435722	0.399587	0.2583	300.921	0.639074	0.260256	0.192592	0.0341793	89.3415	0.47665	0.451768	0.423642	0.30977
bftm1102	BurkinaFaso	nonIndustrial	ruralAgriculture	18	male	11	secondary	sambin	21182533	654446	0.66931	0.54556	0.505518	0.277302	521.284	0.541519	0.488048	0.455313	0.334548	166.306	0.648368	0.246795	0.204736	0.0288262	81.7565	0.518088	0.493445	0.481629	0.378986
bftm1104	BurkinaFaso	nonIndustrial	ruralAgriculture	40	female	11	none	sambin	48087883	674590	0.758185	0.674563	0.636247	0.464588	321.933	0.65839	0.623587	0.603057	0.524999	87.1427	0.589689	0.334862	0.270152	0.103402	67.8401	0.449818	0.438074	0.39989	0.310584
bftm1201	BurkinaFaso	nonIndustrial	ruralAgriculture	87	male	12	none	mougounsin	9158088	585770	0.583653	0.429223	0.291158	0.142487	263.632	0.47262	0.230445	0.17972	0.0562741	122.203	0.610691	0.257433	0.188543	0.035295	29.7257	0.522465	0.515701	0.475252	0.202748
bftm1202	BurkinaFaso	nonIndustrial	ruralAgriculture	27	female	12	secondary	mougounsin	45686555	460443	0.69998	0.57684	0.531769	0.365254	240.618	0.504782	0.446417	0.413339	0.310472	113.694	0.622332	0.355541	0.272245	0.144758	53.8216	0.591547	0.570637	0.545654	0.475588
bftm1204	BurkinaFaso	nonIndustrial	ruralAgriculture	20	male	12	secondary	mougounsin	9649790	637710	0.648804	0.520491	0.47314	0.233341	485.656	0.515055	0.463206	0.431946	0.296232	225.025	0.642237	0.273018	0.206033	0.0387696	83.3567	0.432087	0.394819	0.355677	0.23636
bftm1301	BurkinaFaso	nonIndustrial	ruralAgriculture	53	male	13	none	badama	19986020	743752	0.751839	0.66375	0.630851	0.449971	534.675	0.652352	0.625271	0.605665	0.495378	119.024	0.544081	0.334486	0.277856	0.0794544	77.4264	0.381665	0.363543	0.352729	0.256418
bftm1303	BurkinaFaso	nonIndustrial	ruralAgriculture	39	female	13	none	badama	13686750	520375	0.630568	0.486991	0.442678	0.141424	461.479	0.340486	0.262082	0.22354	0.0570302	141.074	0.684327	0.340401	0.267906	0.0604056	33.5383	0.28526	0.247148	0.218456	0.0541714
bftm1401	BurkinaFaso	nonIndustrial	ruralAgriculture	77	male	14	none	koalayiri	50152378	622749	0.615513	0.454333	0.407155	0.161494	516.393	0.434742	0.358336	0.313781	0.122057	305.383	0.72519	0.250331	0.204369	0.0291456	62.8886	0.352692	0.315908	0.281415	0.106663
bftm1402	BurkinaFaso	nonIndustrial	ruralAgriculture	7	female	14	primary	koalayiri	20309065	584523	0.648472	0.480651	0.431544	0.219319	381.748	0.393593	0.337429	0.299039	0.155089	274.517	0.661004	0.267989	0.197068	0.0230528	41.7409	0.367108	0.329541	0.287554	0.144594
bftm1403	BurkinaFaso	nonIndustrial	ruralAgriculture	40	female	14	none	koalayiri	40344598	630638	0.608208	0.439614	0.38959	0.163511	480.4	0.388275	0.326274	0.287089	0.111853	407.611	0.695091	0.242179	0.182271	0.0128117	66.6523	0.386512	0.337858	0.307573	0.169043
bftm1404	BurkinaFaso	nonIndustrial	ruralAgriculture	28	male	14	none	koalayiri	27032848	716973	0.730152	0.614896	0.5727	0.404565	424.95	0.554867	0.510472	0.478696	0.376113	178.929	0.63344	0.310484	0.247699	0.105038	83.5747	0.441673	0.424251	0.397939	0.274565
bftm1501	BurkinaFaso	nonIndustrial	ruralAgriculture	74	male	15	none	koalayiri	37382277	682898	0.743923	0.654169	0.615728	0.416727	318.881	0.628807	0.595661	0.573409	0.467715	100.717	0.613656	0.33078	0.270781	0.0888443	69.3082	0.414809	0.394533	0.363738	0.266137
bftm1502	BurkinaFaso	nonIndustrial	ruralAgriculture	33	male	15	none	koalayiri	24971411	597853	0.66298	0.508325	0.465707	0.286202	312.763	0.478494	0.414021	0.377986	0.244963	239.437	0.72248	0.288158	0.236181	0.0330842	60.255	0.450659	0.409584	0.364336	0.264443
bftm1503	BurkinaFaso	nonIndustrial	ruralAgriculture	40	female	15	none	koalayiri	27056252	682337	0.671169	0.553009	0.509453	0.271771	489.368	0.566949	0.527689	0.497397	0.380333	163.375	0.613024	0.294901	0.232279	0.0665959	73.3769	0.378241	0.348641	0.317423	0.205204
bftm1601	BurkinaFaso	nonIndustrial	ruralAgriculture	75	male	16	none	bassalayiri	35903029	606840	0.728538	0.60513	0.564701	0.393282	336.223	0.445386	0.363298	0.319126	0.188084	182.035	0.687369	0.391578	0.334677	0.190678	92.5575	0.727797	0.687817	0.649087	0.55571
bftm1602	BurkinaFaso	nonIndustrial	ruralAgriculture	26	female	16	none	bassalayiri	7735912	524224	0.604832	0.437524	0.386436	0.110711	436.368	0.420319	0.342706	0.303676	0.106606	185.407	0.694268	0.304649	0.253076	0.0645066	65.637	0.348429	0.299468	0.286519	0.0845824
bftm1603	BurkinaFaso	nonIndustrial	ruralAgriculture	22	male	16	secondary	bassalayiri	26643692	649222	0.727315	0.672868	0.649787	0.411752	317.101	0.751942	0.733909	0.720696	0.618971	98.1665	0.722189	0.536407	0.491581	0.212276	148.029	0.840248	0.838641	0.837306	0.800557
bftm1701	BurkinaFaso	nonIndustrial	ruralAgriculture	71	male	17	none	tagsyiri	41980126	684330	0.683482	0.60718	0.577992	0.323556	368.061	0.64978	0.626649	0.611959	0.473286	121.04	0.670598	0.458729	0.407226	0.103172	132.094	0.702301	0.695738	0.689532	0.607816
bftm1702	BurkinaFaso	nonIndustrial	ruralAgriculture	35	female	17	secondary	tagsyiri	14611289	657905	0.688048	0.618287	0.591039	0.33145	349.811	0.786231	0.773744	0.764413	0.688862	59.3357	0.651625	0.451581	0.405965	0.134781	101.756	0.638971	0.637866	0.635343	0.573267
bftm1802	BurkinaFaso	nonIndustrial	ruralAgriculture	25	female	18	none	bassalayiri	13124170	550249	0.671851	0.579339	0.541298	0.263756	266.967	0.539983	0.492205	0.464267	0.306835	101.811	0.64366	0.412144	0.358844	0.105363	71.0539	0.64456	0.629085	0.624923	0.523771
bftm1803	BurkinaFaso	nonIndustrial	ruralAgriculture	18	male	18	secondary	bassalayiri	13451543	579610	0.651377	0.526746	0.480505	0.204453	386.305	0.476423	0.401835	0.365496	0.216411	133.603	0.654601	0.382204	0.329245	0.0835422	65.5701	0.465967	0.432556	0.388274	0.199088
bftm1901	BurkinaFaso	nonIndustrial	ruralAgriculture	67	male	19	none	sambin	59336599	458216	0.654802	0.53596	0.484246	0.206109	227.339	0.497997	0.438798	0.386012	0.196885	100.136	0.654589	0.375405	0.317746	0.077667	39.0511	0.29814	0.261937	0.242972	0.100004
bftm1902	BurkinaFaso	nonIndustrial	ruralAgriculture	25	female	19	none	sambin	33245721	712584	0.669522	0.600566	0.574151	0.303003	556.111	0.795626	0.784169	0.775341	0.697773	118.142	0.71391	0.541756	0.492878	0.198051	81.4156	0.446764	0.445573	0.444805	0.353336
bftm1903	BurkinaFaso	nonIndustrial	ruralAgriculture	22	male	19	primary	sambin	13438803	620157	0.711021	0.638593	0.609725	0.359111	313.774	0.682214	0.656571	0.640214	0.518222	70.4567	0.645354	0.450377	0.403249	0.173132	64.663	0.533107	0.528964	0.521918	0.432731
bftm2001	BurkinaFaso	nonIndustrial	ruralAgriculture	59	male	20	none	bakiela	35330890	772468	0.651112	0.580822	0.551882	0.277553	727.258	0.649557	0.632646	0.622257	0.475715	281.522	0.673912	0.501094	0.45167	0.128221	117.595	0.65764	0.651158	0.649036	0.54545
bftm2002	BurkinaFaso	nonIndustrial	ruralAgriculture	23	male	20	secondary	bakiela	26107755	617140	0.693573	0.609839	0.581329	0.327983	319.312	0.776317	0.763684	0.754427	0.667142	80.8566	0.682463	0.501484	0.461772	0.160324	90.5187	0.677765	0.676885	0.676565	0.626663
bftm2003	BurkinaFaso	nonIndustrial	ruralAgriculture	37	female	20	primary	bakiela	26923623	575002	0.611718	0.476311	0.43464	0.165638	523.178	0.47453	0.42517	0.393272	0.235285	153.528	0.649675	0.271232	0.231039	0.060338	62.253	0.443303	0.422078	0.409921	0.243405
bftm2101	BurkinaFaso	nonIndustrial	ruralAgriculture	67	male	21	none	sambin	26593988	588131	0.699091	0.620832	0.58758	0.316453	266.258	0.662945	0.637101	0.610179	0.476415	70.9358	0.710752	0.525272	0.483731	0.237175	93.1531	0.612613	0.606475	0.603161	0.531883
bftm2102	BurkinaFaso	nonIndustrial	ruralAgriculture	34	female	21	none	sambin	22618285	598158	0.687324	0.572004	0.533789	0.280875	336.623	0.552384	0.499964	0.476533	0.307182	120.142	0.660856	0.39504	0.351943	0.140911	58.4548	0.490614	0.470247	0.432952	0.302861
bftm2103	BurkinaFaso	nonIndustrial	ruralAgriculture	9	female	21	primary	sambin	22492241	622996	0.684946	0.591669	0.553075	0.30651	339.664	0.620033	0.574822	0.519464	0.397907	159.488	0.584239	0.274582	0.215983	0.0175226	100.017	0.616071	0.59948	0.587912	0.51155
bftm2104	BurkinaFaso	nonIndustrial	ruralAgriculture	20	male	21	none	sambin	22785537	589758	0.676264	0.559534	0.51882	0.26174	357.377	0.543999	0.483093	0.454764	0.271083	98.0617	0.617352	0.313564	0.259478	0.0540686	59.3672	0.464035	0.441879	0.403869	0.283832
bftm2201	BurkinaFaso	nonIndustrial	ruralAgriculture	71	male	22	none	batiala	33851928	691776	0.639569	0.540065	0.503146	0.230377	533.977	0.6136	0.582506	0.54934	0.422018	218.259	0.744699	0.474776	0.430375	0.172131	75.7767	0.452979	0.445662	0.435511	0.267167
bftm2202	BurkinaFaso	nonIndustrial	ruralAgriculture	28	female	22	none	batiala	41294604	574600	0.648007	0.545173	0.501404	0.220898	352.628	0.492422	0.438781	0.395516	0.2506	124.237	0.700428	0.327215	0.276188	0.0481085	58.0302	0.579201	0.545609	0.534996	0.408666
bftm2203	BurkinaFaso	nonIndustrial	ruralAgriculture	29	male	22	none	batiala	29343605	671830	0.69646	0.623975	0.593438	0.363569	403.919	0.603973	0.58094	0.563828	0.420611	161.652	0.646051	0.436948	0.390277	0.088605	98.5132	0.7627	0.760659	0.756993	0.642433
bftm2204	BurkinaFaso	nonIndustrial	ruralAgriculture	10	male	22	primary	batiala	27668857	569531	0.636786	0.553961	0.515642	0.253311	281.464	0.606632	0.566275	0.535479	0.408442	114.901	0.602684	0.403258	0.353619	0.0785	51.7667	0.445156	0.414089	0.407703	0.271887
bftm2301	BurkinaFaso	nonIndustrial	ruralAgriculture	44	male	23	none	sambin	45166068	643424	0.666999	0.599256	0.572609	0.279367	317.069	0.744496	0.732284	0.722688	0.610364	104.358	0.728373	0.584208	0.550542	0.291867	85.9103	0.519888	0.519379	0.51862	0.41557
bftm2302	BurkinaFaso	nonIndustrial	ruralAgriculture	51	female	23	none	sambin	13298613	472848	0.59496	0.458383	0.369454	0.0876849	393.097	0.385609	0.285718	0.206855	0.0451718	66.5612	0.547485	0.218525	0.168223	0.0247281	35.0903	0.438602	0.35874	0.287795	0.124032
bftm2303	BurkinaFaso	nonIndustrial	ruralAgriculture	36	male	23	none	sambin	16045975	668886	0.679409	0.601746	0.571491	0.292747	390.884	0.68503	0.66472	0.640653	0.521371	138.978	0.692809	0.530171	0.492687	0.234994	70.2342	0.616054	0.613754	0.608065	0.479489
bftm2304	BurkinaFaso	nonIndustrial	ruralAgriculture	10	male	23	primary	sambin	5330044	600289	0.689844	0.60798	0.579867	0.31971	293.109	0.74286	0.713744	0.697706	0.607102	88.9949	0.731934	0.566116	0.525723	0.299959	69.8114	0.468978	0.46813	0.465581	0.393534
bftm2401	BurkinaFaso	nonIndustrial	ruralAgriculture	49	male	24	primary	tagsyiri	13650085	649183	0.659726	0.57751	0.540968	0.234444	347.109	0.699684	0.673631	0.599234	0.50104	105.681	0.70575	0.493632	0.455789	0.190332	72.4142	0.385196	0.383173	0.377494	0.253875
bftm2501	BurkinaFaso	nonIndustrial	ruralAgriculture	75	male	25	none	yissouka	25844271	510995	0.639526	0.500482	0.429827	0.16256	304.459	0.462515	0.357419	0.28099	0.121569	77.9389	0.584427	0.286702	0.231088	0.0610691	52.2019	0.563458	0.526529	0.500732	0.389315
bftm2503	BurkinaFaso	nonIndustrial	ruralAgriculture	38	female	25	none	yissouka	12369793	680237	0.789867	0.731615	0.695389	0.529611	274.205	0.779978	0.760965	0.752316	0.703557	86.2846	0.804722	0.736455	0.716077	0.664715	107.357	0.612974	0.604746	0.597906	0.541931
bftm2504	BurkinaFaso	nonIndustrial	ruralAgriculture	39	male	25	none	yissouka	25445924	674495	0.685703	0.607629	0.57891	0.331711	388.769	0.765085	0.749263	0.733808	0.634355	53.8318	0.609353	0.42487	0.382755	0.207156	88.6463	0.225108	0.222216	0.220232	0.12916
bftm2601	BurkinaFaso	nonIndustrial	ruralAgriculture	48	male	26	none	bakiela	28655833	588913	0.676228	0.564636	0.526428	0.257112	312.684	0.581977	0.532578	0.483787	0.336299	67.0817	0.566362	0.324554	0.273554	0.0368936	71.8882	0.587775	0.57987	0.568938	0.485477
bftm2602	BurkinaFaso	nonIndustrial	ruralAgriculture	26	female	26	none	bakiela	81256476	522978	0.703621	0.558835	0.509514	0.316536	295.407	0.52208	0.469389	0.437596	0.31847	141.292	0.585877	0.330288	0.232569	0.0573789	54.6042	0.363846	0.339489	0.291774	0.197019
bftm2604	BurkinaFaso	nonIndustrial	ruralAgriculture	17	male	26	secondary	bakiela	19720633	597099	0.641065	0.551115	0.512533	0.200711	309.984	0.575422	0.544826	0.517824	0.372621	105.465	0.659657	0.437384	0.383666	0.0368956	77.4737	0.549374	0.52227	0.514158	0.385663
bftm2701	BurkinaFaso	nonIndustrial	ruralAgriculture	71	male	27	none	tagsyiri	11232815	568283	0.68837	0.573431	0.5325	0.297748	338.854	0.573696	0.512595	0.472407	0.352453	85.3891	0.604601	0.262313	0.201585	0.0412589	59.7161	0.449976	0.429934	0.42092	0.276557
bftm2702	BurkinaFaso	nonIndustrial	ruralAgriculture	27	female	27	none	tagsyiri	22305449	676211	0.637919	0.513683	0.472147	0.198479	542.259	0.585994	0.54579	0.515737	0.345287	168.897	0.663344	0.338479	0.286625	0.0264871	86.2484	0.395725	0.371098	0.351428	0.198931
bftm2704	BurkinaFaso	nonIndustrial	ruralAgriculture	18	male	27	primary	tagsyiri	21341024	611572	0.636374	0.534344	0.496767	0.230358	449.063	0.566938	0.533353	0.510287	0.370497	131.978	0.661883	0.438404	0.391497	0.0915544	66.7065	0.327017	0.302634	0.286637	0.130998
bftm2801	BurkinaFaso	nonIndustrial	ruralAgriculture	69	male	28	none	tagsyiri	23457843	609914	0.712068	0.618667	0.588985	0.331241	329.017	0.703465	0.690999	0.682585	0.580983	232.384	0.822195	0.722942	0.693795	0.493421	31.3044	0.48099	0.46434	0.460687	0.24221
bftm2803	BurkinaFaso	nonIndustrial	ruralAgriculture	18	male	28	secondary	tagsyiri	8060266	566600	0.689031	0.575544	0.5393	0.285793	297.513	0.622718	0.583632	0.557309	0.43522	74.8309	0.645523	0.446384	0.410339	0.173835	57.5978	0.508195	0.508195	0.507404	0.39519
bftm2804	BurkinaFaso	nonIndustrial	ruralAgriculture	21	female	28	primary	tagsyiri	6572109	636227	0.656726	0.577084	0.544191	0.27002	381.446	0.634557	0.602964	0.573728	0.444313	133.959	0.748962	0.551251	0.522079	0.30361	78.6425	0.473072	0.460011	0.460011	0.331922
bftm2901	BurkinaFaso	nonIndustrial	ruralAgriculture	73	male	29	none	koandayiri	32252901	764478	0.687191	0.622359	0.594061	0.35088	635.016	0.682567	0.66423	0.654078	0.544565	216.64	0.644003	0.483581	0.439031	0.166337	149.077	0.664913	0.660785	0.657098	0.567769
bftm2902	BurkinaFaso	nonIndustrial	ruralAgriculture	20	male	29	secondary	koandayiri	9511654	596457	0.704798	0.604842	0.567713	0.303461	310.662	0.552975	0.513942	0.472943	0.347178	81.4401	0.58414	0.350706	0.294434	0.0804033	58.5373	0.580017	0.564648	0.542429	0.425517
bftm2904	BurkinaFaso	nonIndustrial	ruralAgriculture	27	female	29	primary	koandayiri	20490730	496264	0.718797	0.640455	0.611777	0.386215	310.544	0.732539	0.699808	0.680223	0.595526	125.477	0.797642	0.682158	0.658178	0.559567	104.212	0.564546	0.551857	0.54478	0.47555
bftm3001	BurkinaFaso	nonIndustrial	ruralAgriculture	65	male	30	none	koalayiri	35957116	666893	0.747421	0.664766	0.631308	0.436903	385.024	0.455939	0.420413	0.400298	0.257668	145.33	0.756918	0.624243	0.587966	0.449653	79.9953	0.632662	0.614272	0.60303	0.4763
bftm3002	BurkinaFaso	nonIndustrial	ruralAgriculture	18	male	30	secondary	koalayiri	13657617	634871	0.706604	0.633673	0.604528	0.35362	313.308	0.710848	0.688536	0.66511	0.563022	69.9397	0.631915	0.399048	0.344461	0.066992	115.218	0.701711	0.700342	0.697813	0.630411
bftm3003	BurkinaFaso	nonIndustrial	ruralAgriculture	35	female	30	none	koalayiri	13631375	613449	0.650849	0.519118	0.473461	0.211074	391.216	0.508369	0.437588	0.364798	0.193498	202.985	0.704516	0.319136	0.267931	0.0502886	60.3961	0.37573	0.354997	0.326674	0.200262
bftm3004	BurkinaFaso	nonIndustrial	ruralAgriculture	7	male	30	primary	koalayiri	15037690	638701	0.719208	0.636714	0.602437	0.391664	325.6	0.563786	0.518611	0.492815	0.350039	132.435	0.684852	0.526399	0.478121	0.248106	77.0929	0.683517	0.678868	0.673151	0.597794
