# Supplementary material for: Publisher Correction: Analysis of global human gut metagenomes shows that metabolic resilience potential for short-chain fatty acid production is strongly influenced by lifestyle
Source: Sci Rep. 2021 May 6;11:10114. doi: 10.1038/s41598-021-89719-x (PMC8102531; doi:10.1038/s41598-021-89719-x)
Supplement: Supplementary file 3 — Supplementary Data 3. [file 41598_2021_89719_MOESM3_ESM.xlsx]

## Sheet: title
Analysis of global human gut metagenomes shows that metabolic resilience potential for short-chain fatty acid production is strongly influenced by lifestyle
David K. Jacobson,1,2 Tanvi P. Honap,1,2 Andrew T. Ozga,3 Nicolas Meda,4 Thérèse S. Kagoné,5 Hélène Carabin,6 Paul Spicer,2,7 Raul Y. Tito,2 Alexandra J. Obregon-Tito,2 Luis Marin Reyes,8 Luzmila Troncoso-Corzo,9 Emilio Guija-Poma,10 Krithi Sankaranarayanan,1,11 and Cecil M. Lewis, Jr.1,2*
1Laboratories of Molecular Anthropology and Microbiome Research, University of Oklahoma, Norman, OK, USA 73019.
2Department of Anthropology, University of Oklahoma, Norman, OK, USA 73019.
3Halmos College of Natural Sciences and Oceanography, Nova Southeastern University, Fort Lauderdale, FL, USA 33314.
4Ministry of Health, Ouagadougou, Burkina Faso.
5Centre MURAZ Research Institute, Bobo-Dioulasso, Burkina Faso.
6Département de Pathologie et de Microbiologie, Faculté de Médecine vétérinaire-Université de Montréal, Saint-Hyacinthe, Canada, QC J2S 2M2.
7Center for Applied Social Research, University of Oklahoma, Norman, OK, USA 73019.
8 Centro Nacional de Salud Publica, Instituto Nacional de Salud, Lima, Perú.
9 Facultad de Medicina, Universidad Nacional Mayor de San Marcos, Lima, Perú.
10Centro de Investigación de Bioquímica y Nutrición, Facultad de Medicina Humana, Universidad de San Martín de Porres, Lima, Perú.
11 Department of Microbiology and Plant Biology, University of Oklahoma, Norman, OK 73019.
Corresponding Author
Cecil M. Lewis, Jr.
101 David L. Boren Blvd, Norman, OK, 73019
cmlewis@ou.edu
Data File S3 contains metadata for the worldwide gut microbiome metagenome panel analyzed in this study, as well as humann2 results for each sample

## Sheet: metagenome panel
SampleName	RunAccession	Population	LifestyleGeneral	LifestyleSpecific	Study	QualityFiltered_AnalyzedReads	totalGene_CopiesPerMillion	proportion_totalGenes_mappingToPhylum	proportion_totalGenes_mappingToFamily	proportion_totalGenes_mappingToGenus	proportion_totalGenes_mappingToSpecies	acetate_CopiesPerMillion	proportion_acetate_mappingToPhylum	proportion_acetate_mappingToFamily	proportion_acetate_mappingToGenus	proportion_acetate_mappingToSpecies	butyrate_CopiesPerMillion	proportion_butyrate_mappingToPhylum	proportion_butyrate_mappingToFamily	proportion_butyrate_mappingToGenus	proportion_butyrate_mappingToSpecies	propionate_CopiesPerMillion	proportion_propionate_mappingToPhylum	proportion_propionate_mappingToFamily	proportion_propionate_mappingToGenus	proportion_propionate_mappingToSpecies
bgi.N075A	SRR413615	China	Industrial	Central/East Asian Industrial	Qin et al. 2012	36105871	770413	0.853115	0.778391	0.757066	0.672056	232.645	0.725407	0.694365	0.675519	0.646624	125.113	0.770663	0.694839	0.672997	0.634373	144.948	0.793082	0.78688	0.775632	0.740995
bgi.NLF002	SRR341617	China	Industrial	Central/East Asian Industrial	Qin et al. 2012	16058868	745914	0.906859	0.864851	0.85652	0.781745	193.676	0.7555	0.752836	0.746467	0.711887	104.214	0.846116	0.822658	0.815492	0.797384	181.235	0.895528	0.895528	0.895528	0.892542
bgi.NLF005	SRR341618	China	Industrial	Central/East Asian Industrial	Qin et al. 2012	19796667	728946	0.880845	0.814496	0.798865	0.693243	251.056	0.707065	0.691691	0.684559	0.638284	122.719	0.816771	0.760462	0.754328	0.70986	119.348	0.751949	0.751949	0.746219	0.735511
bgi.NLF006	SRR341619	China	Industrial	Central/East Asian Industrial	Qin et al. 2012	13659087	545573	0.841817	0.785516	0.776603	0.621774	231.419	0.737335	0.734685	0.73413	0.451691	75.5406	0.837604	0.803567	0.801384	0.734723	84.8859	0.645805	0.645805	0.645805	0.606593
bgi.NLF007	SRR341620	China	Industrial	Central/East Asian Industrial	Qin et al. 2012	22421737	695765	0.851673	0.753673	0.731148	0.611479	240.865	0.645779	0.625829	0.61495	0.529276	141.888	0.756769	0.615337	0.599037	0.436948	119.738	0.655603	0.650065	0.642962	0.610824
bgi.NLF009	SRR341621	China	Industrial	Central/East Asian Industrial	Qin et al. 2012	17280426	744077	0.931913	0.883666	0.871137	0.80294	171.708	0.824452	0.822528	0.81929	0.784807	115.897	0.883383	0.830828	0.825163	0.763312	175.227	0.89834	0.89834	0.896066	0.88802
bgi.NLF010	SRR341622	China	Industrial	Central/East Asian Industrial	Qin et al. 2012	16371986	782103	0.963726	0.939828	0.934008	0.885719	160.09	0.923167	0.919506	0.916363	0.90564	110.842	0.978953	0.970298	0.965221	0.967965	229.71	0.975864	0.975864	0.974556	0.974122
bgi.NLF011	SRR341623	China	Industrial	Central/East Asian Industrial	Qin et al. 2012	16745859	647695	0.919532	0.884653	0.878548	0.791015	184.278	0.739425	0.737467	0.735387	0.702122	118.46	0.82676	0.785571	0.782754	0.715041	138.216	0.944843	0.944843	0.944843	0.942281
bgi.NLF014	SRR341624	China	Industrial	Central/East Asian Industrial	Qin et al. 2012	17711182	754581	0.981996	0.96394	0.962142	0.934891	148.926	0.967748	0.957161	0.957161	0.970978	101.758	0.988146	0.976626	0.976626	0.989695	214.37	0.990996	0.990996	0.990996	0.990999
bgi.NLF015	SRR341693	China	Industrial	Central/East Asian Industrial	Qin et al. 2012	21249687	819031	0.952426	0.923217	0.915201	0.858413	207.522	0.885219	0.876978	0.870134	0.863554	176.696	0.964655	0.953054	0.951508	0.94123	255.976	0.961277	0.9604	0.956141	0.945932
bgi.NLM006	SRR341696	China	Industrial	Central/East Asian Industrial	Qin et al. 2012	25751198	775554	0.927618	0.887533	0.863828	0.796474	158.603	0.867669	0.858809	0.829513	0.846893	90.6758	0.943088	0.917189	0.913279	0.885817	117.883	0.922238	0.922238	0.878608	0.904543
bgi.NLM010	SRR341698	China	Industrial	Central/East Asian Industrial	Qin et al. 2012	24699774	786151	0.917145	0.861677	0.84399	0.739374	205.628	0.816414	0.802587	0.787388	0.7481	113.727	0.844991	0.776955	0.767073	0.680235	163.891	0.896279	0.894271	0.8789	0.852669
bgi.NLM015	SRR341630	China	Industrial	Central/East Asian Industrial	Qin et al. 2012	14397119	631716	0.931136	0.900428	0.891179	0.853282	160.198	0.857313	0.85558	0.851696	0.841848	62.9684	0.884468	0.859647	0.856763	0.848907	157.83	0.944581	0.944581	0.935844	0.936418
bgi.NLM016	SRR341631	China	Industrial	Central/East Asian Industrial	Qin et al. 2012	13553365	571002	0.825169	0.783544	0.777225	0.630575	267.274	0.920757	0.920757	0.920757	0.848034	6.51913	0.678133	0.567851	0.541492	0.541492	156.519	0.771163	0.771163	0.771163	0.761513
bgi.NLM022	SRR341700	China	Industrial	Central/East Asian Industrial	Qin et al. 2012	21914212	812292	0.900042	0.835223	0.815531	0.724378	224.903	0.810723	0.795308	0.784247	0.728202	91.2749	0.859779	0.806266	0.788939	0.741617	120.72	0.84403	0.84403	0.839251	0.825655
bgi.NLM023	SRR341633	China	Industrial	Central/East Asian Industrial	Qin et al. 2012	27269972	690604	0.956088	0.940538	0.935597	0.903657	180.256	0.871245	0.870949	0.870631	0.880743	105.829	0.922011	0.911592	0.911592	0.915768	196.171	0.958428	0.958428	0.958428	0.938503
bgi.NLM027	SRR341703	China	Industrial	Central/East Asian Industrial	Qin et al. 2012	23760705	797115	0.875634	0.821861	0.805277	0.785861	283.376	0.897652	0.891237	0.88644	0.919826	36.4263	0.451967	0.348685	0.178568	0.196666	88.2273	0.876872	0.876872	0.875767	0.809936
bgi.NLM028	SRR341704	China	Industrial	Central/East Asian Industrial	Qin et al. 2012	23235883	810457	0.915309	0.86112	0.847068	0.770399	201.379	0.87829	0.867433	0.86311	0.843082	91.5013	0.932627	0.904041	0.898	0.885061	140.999	0.907724	0.907026	0.905107	0.88616
bgi.NLM029	SRR341705	China	Industrial	Central/East Asian Industrial	Qin et al. 2012	23089593	747483	0.856749	0.772363	0.751291	0.604368	270.365	0.630492	0.598686	0.571964	0.447811	144.552	0.755448	0.653568	0.628559	0.48338	128.77	0.762941	0.760417	0.742285	0.705285
bgi.NLM031	SRR341706	China	Industrial	Central/East Asian Industrial	Qin et al. 2012	23091231	788773	0.90103	0.832796	0.817308	0.747875	204.092	0.802666	0.788024	0.779978	0.760274	134.724	0.875887	0.752007	0.737406	0.687919	157.614	0.90307	0.901558	0.893991	0.880342
bgi.NOF002	SRR341636	China	Industrial	Central/East Asian Industrial	Qin et al. 2012	20696915	773780	0.916765	0.862917	0.853981	0.783996	193.971	0.840332	0.829703	0.826275	0.827774	122.023	0.875501	0.832969	0.826195	0.791208	201.883	0.939924	0.939924	0.939924	0.930582
bgi.NOF005	SRR341708	China	Industrial	Central/East Asian Industrial	Qin et al. 2012	22765953	801656	0.934096	0.889197	0.878834	0.8143	191.315	0.84469	0.832644	0.821222	0.79195	110.509	0.877607	0.823771	0.808109	0.777072	164.526	0.93202	0.93202	0.926327	0.908912
bgi.NOF008	SRR341709	China	Industrial	Central/East Asian Industrial	Qin et al. 2012	24152020	785614	0.868075	0.78569	0.766123	0.660348	250.06	0.631288	0.586277	0.560667	0.489141	169.668	0.806075	0.690084	0.653881	0.55118	162.242	0.868262	0.865143	0.845495	0.820873
bgi.NOF009	SRR341640	China	Industrial	Central/East Asian Industrial	Qin et al. 2012	21438264	786900	0.954781	0.931925	0.919811	0.88665	192.488	0.898015	0.888835	0.88841	0.894095	139.789	0.963957	0.945374	0.945374	0.947002	247.513	0.967694	0.967694	0.964552	0.956289
bgi.NOF012	SRR341711	China	Industrial	Central/East Asian Industrial	Qin et al. 2012	19714306	776859	0.825104	0.759846	0.737758	0.602536	342.488	0.505087	0.451302	0.416416	0.272276	115.57	0.710202	0.64796	0.632118	0.575155	118.884	0.913094	0.906934	0.899361	0.882091
bgi.NOF013	SRR341642	China	Industrial	Central/East Asian Industrial	Qin et al. 2012	21137523	741630	0.887352	0.829251	0.818857	0.691372	204.368	0.761047	0.753887	0.750284	0.674403	133.558	0.789822	0.734132	0.729592	0.635794	189.787	0.873395	0.873395	0.873395	0.810198
bgi.NOF014	SRR341643	China	Industrial	Central/East Asian Industrial	Qin et al. 2012	17546823	523689	0.893215	0.837302	0.816062	0.733891	132.569	0.726458	0.725011	0.714942	0.677365	63.826	0.866885	0.768021	0.759787	0.694081	91.5172	0.796096	0.796096	0.782218	0.791698
bgi.NOM001	SRR341712	China	Industrial	Central/East Asian Industrial	Qin et al. 2012	14058605	774501	0.878663	0.824876	0.810455	0.692264	249.518	0.896723	0.892287	0.887592	0.870039	24.4875	0.687878	0.551014	0.527746	0.392376	278.21	0.955082	0.954672	0.950627	0.938161
bgi.NOM004	SRR341644	China	Industrial	Central/East Asian Industrial	Qin et al. 2012	20126357	778904	0.950137	0.916753	0.911258	0.840108	181.351	0.84236	0.836875	0.831826	0.822182	122.142	0.961733	0.946898	0.946898	0.927218	252.961	0.963169	0.963169	0.960191	0.956049
bgi.NOM007	SRR341645	China	Industrial	Central/East Asian Industrial	Qin et al. 2012	14905722	657241	0.890987	0.835292	0.820758	0.727891	204.695	0.682024	0.673534	0.669948	0.613291	118.489	0.846576	0.817862	0.816	0.797658	60.4347	0.822013	0.822013	0.818505	0.81734
bgi.NOM009	SRR341715	China	Industrial	Central/East Asian Industrial	Qin et al. 2012	22994893	777170	0.842048	0.758565	0.731292	0.652401	226.232	0.788107	0.774211	0.765739	0.788868	50.9931	0.741283	0.671636	0.649513	0.629686	126.835	0.80778	0.80778	0.803783	0.772121
bgi.NOM017	SRR341720	China	Industrial	Central/East Asian Industrial	Qin et al. 2012	17256657	755808	0.875239	0.822385	0.807642	0.689522	265.578	0.901596	0.896541	0.888107	0.859495	30.2367	0.753661	0.656415	0.635322	0.538982	261.248	0.916368	0.916368	0.91208	0.903108
bgi.NOM018	SRR341649	China	Industrial	Central/East Asian Industrial	Qin et al. 2012	21390737	662063	0.929434	0.891967	0.885063	0.842556	197.382	0.901151	0.897841	0.897841	0.902091	97.2417	0.939453	0.920054	0.911817	0.903144	125.585	0.923809	0.923809	0.923809	0.922225
bgi.NOM019	SRR341721	China	Industrial	Central/East Asian Industrial	Qin et al. 2012	15779040	734767	0.863595	0.772563	0.74191	0.621745	232.727	0.678391	0.647973	0.620781	0.554992	118.576	0.748571	0.597874	0.566494	0.417762	141.466	0.799698	0.794186	0.74251	0.760844
bgi.NOM020	SRR341722	China	Industrial	Central/East Asian Industrial	Qin et al. 2012	20163678	780979	0.905151	0.862252	0.846541	0.72946	243.932	0.920239	0.913827	0.874034	0.846007	64.1127	0.902047	0.873572	0.865468	0.822072	267.307	0.970366	0.970366	0.965667	0.961472
bgi.NOM023	SRR341651	China	Industrial	Central/East Asian Industrial	Qin et al. 2012	17845086	727252	0.954663	0.932537	0.924904	0.858155	183.221	0.873269	0.871713	0.864765	0.855519	115.036	0.925067	0.917752	0.917752	0.867624	235.967	0.976038	0.976038	0.976038	0.907849
bgi.NOM027	SRR341724	China	Industrial	Central/East Asian Industrial	Qin et al. 2012	17335223	797778	0.90632	0.856921	0.83997	0.786215	144.023	0.818691	0.811147	0.800716	0.772024	46.2126	0.642803	0.555016	0.514298	0.328438	25.6979	0.494562	0.48627	0.477769	0.410123
bgi.NOM028	SRR341725	China	Industrial	Central/East Asian Industrial	Qin et al. 2012	19197467	813474	0.912515	0.858119	0.845806	0.831766	176.658	0.812976	0.785387	0.776339	0.798114	110.52	0.894673	0.848766	0.840079	0.852317	192.421	0.928021	0.925922	0.924334	0.908063
CNA.NO1	SRR1761676	Norman, Oklahoma, USA	Industrial	Europe/N.A. Industrial	Obregon-Tito et al. 2015	38476373	821887	0.862555	0.794033	0.776791	0.771552	214.223	0.75702	0.736561	0.72964	0.837525	103.711	0.835744	0.767093	0.747891	0.735599	39.5651	0.444749	0.438122	0.391443	0.32079
CNA.NO10	SRR1761684	Norman, Oklahoma, USA	Industrial	Europe/N.A. Industrial	Obregon-Tito et al. 2015	45714748	807351	0.7932	0.70759	0.67964	0.653575	247.954	0.58866	0.555181	0.531561	0.581693	66.8569	0.546825	0.46916	0.423858	0.456259	62.615	0.535169	0.518973	0.506629	0.414242
CNA.NO11	SRR1761685	Norman, Oklahoma, USA	Industrial	Europe/N.A. Industrial	Obregon-Tito et al. 2015	47751818	786390	0.857855	0.765126	0.736147	0.64783	222.415	0.658689	0.626668	0.59518	0.572338	57.8791	0.632682	0.416672	0.357892	0.259632	83.5957	0.72652	0.712418	0.699133	0.657248
CNA.NO12	SRR1761686	Norman, Oklahoma, USA	Industrial	Europe/N.A. Industrial	Obregon-Tito et al. 2015	43343321	819839	0.893738	0.822444	0.803686	0.72189	205.438	0.681065	0.649553	0.632266	0.596783	120.065	0.834826	0.782724	0.765263	0.762986	172.652	0.939355	0.936012	0.935283	0.926143
CNA.NO13	SRR1761687	Norman, Oklahoma, USA	Industrial	Europe/N.A. Industrial	Obregon-Tito et al. 2015	47673558	777704	0.823753	0.711437	0.678775	0.537884	269.66	0.549394	0.496707	0.465526	0.365707	139.265	0.728677	0.570773	0.520452	0.396838	83.8951	0.749621	0.746613	0.706693	0.663471
CNA.NO14	SRR1761688	Norman, Oklahoma, USA	Industrial	Europe/N.A. Industrial	Obregon-Tito et al. 2015	45427287	806389	0.879804	0.800653	0.778461	0.687461	237.799	0.794193	0.77525	0.755629	0.726105	95.1551	0.744485	0.631065	0.592509	0.512335	84.67	0.728424	0.720688	0.698912	0.674204
CNA.NO15	SRR1761689	Norman, Oklahoma, USA	Industrial	Europe/N.A. Industrial	Obregon-Tito et al. 2015	38434655	728475	0.740916	0.582669	0.536305	0.37375	278.58	0.482074	0.424095	0.384732	0.301905	289.375	0.651125	0.350261	0.259201	0.0693321	64.4936	0.441952	0.424811	0.343401	0.283631
CNA.NO16	SRR1761690	Norman, Oklahoma, USA	Industrial	Europe/N.A. Industrial	Obregon-Tito et al. 2015	52741472	792587	0.871358	0.787664	0.763916	0.681296	234.026	0.690277	0.664302	0.640664	0.602926	93.1368	0.732627	0.646293	0.612517	0.548323	93.9326	0.741117	0.737925	0.71793	0.69463
CNA.NO17	SRR1761691	Norman, Oklahoma, USA	Industrial	Europe/N.A. Industrial	Obregon-Tito et al. 2015	38115917	790025	0.820469	0.707884	0.676476	0.558672	296.713	0.647205	0.605608	0.5797	0.513396	104.66	0.637973	0.295414	0.234326	0.106731	51.6123	0.443376	0.426044	0.398686	0.328177
CNA.NO18	SRR1761692	Norman, Oklahoma, USA	Industrial	Europe/N.A. Industrial	Obregon-Tito et al. 2015	42890411	792866	0.790127	0.68765	0.659955	0.610591	266.832	0.593412	0.559931	0.536518	0.522626	54.1762	0.474535	0.335374	0.293239	0.271218	39.7807	0.421595	0.382203	0.35191	0.288992
CNA.NO19	SRR1761693	Norman, Oklahoma, USA	Industrial	Europe/N.A. Industrial	Obregon-Tito et al. 2015	46349571	779776	0.817672	0.695379	0.668108	0.526488	274.373	0.577853	0.537593	0.510517	0.432874	133.238	0.677449	0.429581	0.380337	0.26227	94.2594	0.633189	0.628063	0.60861	0.563164
CNA.NO2	SRR1761677	Norman, Oklahoma, USA	Industrial	Europe/N.A. Industrial	Obregon-Tito et al. 2015	56164138	781733	0.829565	0.725662	0.694653	0.574286	289.563	0.628873	0.58513	0.552018	0.489399	92.7952	0.606032	0.460849	0.412496	0.361006	59.0479	0.559866	0.551341	0.52532	0.467
CNA.NO20	SRR1761694	Norman, Oklahoma, USA	Industrial	Europe/N.A. Industrial	Obregon-Tito et al. 2015	42695401	835026	0.917777	0.859887	0.846082	0.782322	190.427	0.814324	0.792534	0.782794	0.779113	121.353	0.890406	0.847249	0.832509	0.817913	147.742	0.90449	0.900428	0.893654	0.864487
CNA.NO21	SRR1761695	Norman, Oklahoma, USA	Industrial	Europe/N.A. Industrial	Obregon-Tito et al. 2015	47332333	788568	0.800608	0.674287	0.645883	0.605948	243.888	0.634248	0.596346	0.564011	0.5589	75.0304	0.654141	0.457825	0.418649	0.428854	75.9191	0.545639	0.530833	0.502554	0.411022
CNA.NO22	SRR1761696	Norman, Oklahoma, USA	Industrial	Europe/N.A. Industrial	Obregon-Tito et al. 2015	47894972	776103	0.818764	0.69599	0.671416	0.527291	306.58	0.532634	0.471886	0.437976	0.345156	100.932	0.619453	0.445296	0.386663	0.269255	69.2844	0.691836	0.685462	0.654071	0.613182
CNA.NO23	SRR1761697	Norman, Oklahoma, USA	Industrial	Europe/N.A. Industrial	Obregon-Tito et al. 2015	50812564	761446	0.790255	0.645761	0.610457	0.428687	319.415	0.474488	0.420978	0.382873	0.274578	152.026	0.614573	0.350507	0.277661	0.115287	60.4935	0.579119	0.543849	0.459822	0.413053
CNA.NO3	SRR1761678	Norman, Oklahoma, USA	Industrial	Europe/N.A. Industrial	Obregon-Tito et al. 2015	60519811	780070	0.840072	0.745769	0.71826	0.598157	234.025	0.655023	0.618264	0.596157	0.54654	125.274	0.739526	0.520992	0.463851	0.324288	108.241	0.773668	0.765619	0.734854	0.695729
CNA.NO4	SRR1761679	Norman, Oklahoma, USA	Industrial	Europe/N.A. Industrial	Obregon-Tito et al. 2015	52444123	780537	0.838214	0.733669	0.696804	0.557615	284.33	0.685533	0.64896	0.626097	0.563328	117.425	0.680705	0.454098	0.393058	0.226687	79.7315	0.61298	0.599172	0.564828	0.480299
CNA.NO5	SRR1761680	Norman, Oklahoma, USA	Industrial	Europe/N.A. Industrial	Obregon-Tito et al. 2015	52872805	791087	0.85225	0.76115	0.728758	0.665429	216.443	0.659478	0.621693	0.57815	0.560942	91.0169	0.687544	0.583875	0.538088	0.490546	103.909	0.743539	0.734988	0.686134	0.683786
CNA.NO6	SRR1761681	Norman, Oklahoma, USA	Industrial	Europe/N.A. Industrial	Obregon-Tito et al. 2015	37617217	789264	0.843899	0.752967	0.727255	0.714567	222.166	0.615267	0.575807	0.548224	0.581434	76.1047	0.561254	0.445588	0.400129	0.486534	65.8384	0.644324	0.631395	0.58478	0.519125
CNA.NO8	SRR1761682	Norman, Oklahoma, USA	Industrial	Europe/N.A. Industrial	Obregon-Tito et al. 2015	38707671	795846	0.848472	0.777214	0.75198	0.675366	232.607	0.721707	0.696396	0.673227	0.666838	41.7624	0.558005	0.410673	0.3484	0.241983	46.831	0.594615	0.564653	0.524193	0.477937
Had1929408	SRR1929408	Hadza, Tanzania	nonIndustrial	hunterGather	Rampelli et al. 2015	31667557	701775	0.741766	0.609293	0.562703	0.349387	336.325	0.528045	0.465095	0.42113	0.266879	130.677	0.619213	0.311227	0.24744	0.0338582	118.158	0.607527	0.593434	0.576287	0.496388
Had1929484	SRR1929484	Hadza, Tanzania	nonIndustrial	hunterGather	Rampelli et al. 2015	8023250	682766	0.74189	0.6144	0.570473	0.372369	307.543	0.487879	0.422703	0.372689	0.229255	128.537	0.58626	0.282297	0.217114	0.0164662	95.2301	0.594423	0.58528	0.565965	0.471339
Had1929485	SRR1929485	Hadza, Tanzania	nonIndustrial	hunterGather	Rampelli et al. 2015	4582373	675838	0.749323	0.63076	0.589931	0.397939	304.485	0.500703	0.443105	0.407098	0.262956	114.272	0.562332	0.260311	0.214229	0.0216604	113.708	0.642311	0.627337	0.607442	0.552298
Had1929563	SRR1929563	Hadza, Tanzania	nonIndustrial	hunterGather	Rampelli et al. 2015	13965176	656385	0.688832	0.539056	0.498916	0.242144	330.956	0.529232	0.471906	0.435076	0.288505	128.788	0.641531	0.354922	0.305744	0.080197	85.3258	0.399639	0.38097	0.33803	0.203214
Had1929574	SRR1929574	Hadza, Tanzania	nonIndustrial	hunterGather	Rampelli et al. 2015	10368513	666541	0.672505	0.498503	0.452611	0.182167	341.069	0.454881	0.394157	0.355581	0.149897	170.759	0.638304	0.325154	0.253135	0.0112287	96.055	0.334597	0.320221	0.297226	0.166457
Had1930121	SRR1930121	Hadza, Tanzania	nonIndustrial	hunterGather	Rampelli et al. 2015	34860393	685866	0.684453	0.520744	0.474621	0.22488	365.484	0.509749	0.448993	0.41069	0.256513	184.368	0.654128	0.357996	0.293606	0.0530763	86.9919	0.369374	0.342993	0.305594	0.158354
Had1930122	SRR1930122	Hadza, Tanzania	nonIndustrial	hunterGather	Rampelli et al. 2015	15283833	697302	0.753185	0.631598	0.596307	0.406519	301.531	0.584782	0.541305	0.510906	0.410649	85.2095	0.614077	0.350926	0.287472	0.0671029	115.322	0.659467	0.649741	0.63558	0.57044
Had1930123	SRR1930123	Hadza, Tanzania	nonIndustrial	hunterGather	Rampelli et al. 2015	36600411	693058	0.688429	0.5349	0.488658	0.231811	347.733	0.532302	0.481942	0.446545	0.282514	166.544	0.65433	0.404338	0.3327	0.0780489	103.102	0.393737	0.37567	0.355472	0.242901
Had1930128	SRR1930128	Hadza, Tanzania	nonIndustrial	hunterGather	Rampelli et al. 2015	14926939	669798	0.743769	0.620672	0.587624	0.358376	272.617	0.621919	0.588351	0.558768	0.447555	81.1726	0.582253	0.319599	0.24905	0.0597371	126.55	0.63667	0.625433	0.609846	0.537577
Had1930132	SRR1930132	Hadza, Tanzania	nonIndustrial	hunterGather	Rampelli et al. 2015	4278117	709907	0.759995	0.667976	0.639595	0.405244	291.814	0.695684	0.672896	0.661352	0.537426	78.3899	0.6024	0.361524	0.311013	0.0670322	122.324	0.65788	0.649077	0.638407	0.583458
Had1930133	SRR1930133	Hadza, Tanzania	nonIndustrial	hunterGather	Rampelli et al. 2015	4896636	779545	0.716213	0.562163	0.524487	0.305253	368.801	0.558523	0.504926	0.468689	0.332869	235.211	0.673165	0.335389	0.249484	0.0465074	93.3157	0.431948	0.412739	0.371492	0.255578
Had1930134	SRR1930134	Hadza, Tanzania	nonIndustrial	hunterGather	Rampelli et al. 2015	10999317	620400	0.667354	0.49122	0.415788	0.145519	345.849	0.461951	0.374159	0.297097	0.111024	153.543	0.640385	0.341747	0.279113	0.013618	78.4124	0.354046	0.324357	0.288806	0.16348
Had1930136	SRR1930136	Hadza, Tanzania	nonIndustrial	hunterGather	Rampelli et al. 2015	13262019	543187	0.66858	0.514823	0.477682	0.232221	294.418	0.506488	0.451986	0.420471	0.267231	134.321	0.591291	0.337956	0.275896	0.0709385	78.0875	0.222423	0.203011	0.183549	0.0753374
Had1930138	SRR1930138	Hadza, Tanzania	nonIndustrial	hunterGather	Rampelli et al. 2015	4698201	660123	0.662611	0.484145	0.442951	0.198016	338.239	0.444861	0.386548	0.356675	0.1764	224.579	0.636261	0.31908	0.258979	0.00367937	84.2418	0.291743	0.256201	0.233149	0.0854734
Had1930140	SRR1930140	Hadza, Tanzania	nonIndustrial	hunterGather	Rampelli et al. 2015	7972145	714240	0.729418	0.624422	0.595132	0.338045	320.877	0.72062	0.696565	0.678151	0.568321	83.1738	0.65833	0.468279	0.413018	0.188287	103.113	0.349809	0.349809	0.338857	0.26245
Had1930141	SRR1930141	Hadza, Tanzania	nonIndustrial	hunterGather	Rampelli et al. 2015	32205660	715013	0.706685	0.559061	0.513798	0.260298	372.892	0.584516	0.530035	0.493313	0.33955	176.622	0.644461	0.368694	0.293116	0.070725	103.248	0.364958	0.346779	0.325311	0.201887
Had1930142	SRR1930142	Hadza, Tanzania	nonIndustrial	hunterGather	Rampelli et al. 2015	5258350	747802	0.665803	0.476406	0.428971	0.186746	389.777	0.43978	0.373684	0.334202	0.167677	287.41	0.653339	0.335293	0.254113	0.00576114	89.1276	0.305342	0.267184	0.229231	0.0820836
Had1930143	SRR1930143	Hadza, Tanzania	nonIndustrial	hunterGather	Rampelli et al. 2015	6562608	632809	0.673668	0.503381	0.462589	0.218332	302.909	0.458473	0.395553	0.361004	0.176483	168.708	0.626401	0.31787	0.257135	0.0135455	68.6536	0.304136	0.275611	0.256266	0.112544
Had1930144	SRR1930144	Hadza, Tanzania	nonIndustrial	hunterGather	Rampelli et al. 2015	4848670	640760	0.62073	0.423089	0.377579	0.118062	372.081	0.413183	0.337069	0.290299	0.0808486	281.561	0.707573	0.306845	0.246658	0.000637547	86.8312	0.360857	0.315326	0.276113	0.126103
Had1930145	SRR1930145	Hadza, Tanzania	nonIndustrial	hunterGather	Rampelli et al. 2015	16560525	660561	0.714023	0.566612	0.528483	0.270233	321.855	0.556705	0.506881	0.469703	0.292022	169.038	0.692324	0.420933	0.364723	0.0935231	95.3143	0.455403	0.438064	0.416788	0.304412
Had1930149	SRR1930149	Hadza, Tanzania	nonIndustrial	hunterGather	Rampelli et al. 2015	4073672	646173	0.665414	0.486692	0.445433	0.166278	340.18	0.448955	0.374412	0.338126	0.135196	219.009	0.700618	0.341872	0.284342	0.0275402	83.5718	0.316788	0.265504	0.231347	0.0840969
Had1930176	SRR1930176	Hadza, Tanzania	nonIndustrial	hunterGather	Rampelli et al. 2015	5041521	489332	0.664	0.528655	0.493529	0.282665	238.191	0.521014	0.48106	0.45321	0.296922	82.9612	0.682235	0.331321	0.277568	0.0938056	72.2069	0.340587	0.302362	0.279561	0.180424
Had1930177	SRR1930177	Hadza, Tanzania	nonIndustrial	hunterGather	Rampelli et al. 2015	5364707	702265	0.717009	0.607147	0.577929	0.324667	322.73	0.638553	0.623737	0.61441	0.494141	86.0278	0.653715	0.467065	0.431374	0.180187	98.328	0.376998	0.369723	0.360259	0.285132
Had1930179	SRR1930179	Hadza, Tanzania	nonIndustrial	hunterGather	Rampelli et al. 2015	4013392	659766	0.750999	0.655843	0.631368	0.376781	310.686	0.670178	0.655836	0.638156	0.466645	51.0079	0.543629	0.297674	0.276971	0.0439848	168.233	0.62049	0.611394	0.611394	0.579674
Had1930187	SRR1930187	Hadza, Tanzania	nonIndustrial	hunterGather	Rampelli et al. 2015	3114848	593122	0.688735	0.560907	0.505299	0.203479	302.037	0.46399	0.422635	0.382906	0.210059	92.9168	0.597331	0.374283	0.330521	0.0764585	80.5139	0.390036	0.360859	0.354367	0.269215
Had1930244	SRR1930244	Hadza, Tanzania	nonIndustrial	hunterGather	Rampelli et al. 2015	7743506	693490	0.712508	0.557895	0.516082	0.26972	343.211	0.498877	0.42514	0.385312	0.226585	131.077	0.601373	0.307675	0.242204	0.0242182	98.9567	0.397827	0.357798	0.329199	0.212709
HMP_700013715	SRR059412	Human Microbiome Project, USA	Industrial	Europe/N.A. Industrial	Turnbaugh et al. 2007	60328206	742890	0.838592	0.75674	0.739698	0.653546	306.05	0.565895	0.508394	0.480047	0.411153	119.771	0.757491	0.675002	0.659934	0.639625	113.714	0.86371	0.861591	0.852785	0.827659
HMP_700014562	SRR060371	Human Microbiome Project, USA	Industrial	Europe/N.A. Industrial	Turnbaugh et al. 2007	65768913	665337	0.891572	0.837819	0.818978	0.724547	219.572	0.681333	0.658899	0.639944	0.557319	126.704	0.877802	0.849811	0.843274	0.813283	155.388	0.892311	0.891736	0.88741	0.865722
HMP_700014724	SRR062103	Human Microbiome Project, USA	Industrial	Europe/N.A. Industrial	Turnbaugh et al. 2007	124239150	721593	0.887955	0.824856	0.767928	0.728752	200.92	0.782348	0.757153	0.70042	0.702473	118.931	0.856253	0.786034	0.768443	0.735656	155.683	0.911321	0.907892	0.789659	0.875864
HMP_700014837	SRR060443	Human Microbiome Project, USA	Industrial	Europe/N.A. Industrial	Turnbaugh et al. 2007	62790792	679755	0.851495	0.76409	0.741845	0.590605	288.435	0.594344	0.531313	0.498953	0.400805	107.582	0.740034	0.633176	0.606027	0.52695	112.78	0.86027	0.857053	0.849543	0.823093
HMP_700015113	SRR059421	Human Microbiome Project, USA	Industrial	Europe/N.A. Industrial	Turnbaugh et al. 2007	55171741	832789	0.969291	0.949984	0.936878	0.892093	156.041	0.899691	0.8948	0.890849	0.872895	128.378	0.98797	0.986176	0.986176	0.986122	312.537	0.983353	0.982781	0.976733	0.972136
HMP_700015181	SRR059855	Human Microbiome Project, USA	Industrial	Europe/N.A. Industrial	Turnbaugh et al. 2007	67801058	775877	0.901406	0.828855	0.812712	0.717672	278.821	0.677756	0.633559	0.604475	0.524894	144.998	0.841697	0.808799	0.799906	0.790974	166.147	0.901617	0.899598	0.892075	0.880444
HMP_700015250	SRR061170	Human Microbiome Project, USA	Industrial	Europe/N.A. Industrial	Turnbaugh et al. 2007	68904447	722080	0.875774	0.801165	0.78116	0.654796	233.745	0.736859	0.700302	0.677607	0.59976	74.6598	0.765636	0.699868	0.679555	0.602288	163.658	0.866836	0.865148	0.857556	0.83663
HMP_700015415	SRR060411	Human Microbiome Project, USA	Industrial	Europe/N.A. Industrial	Turnbaugh et al. 2007	68373859	692427	0.841271	0.741063	0.706792	0.558593	224.033	0.529634	0.48214	0.437925	0.36411	119.573	0.740388	0.518921	0.484641	0.333115	90.639	0.833264	0.831524	0.749295	0.795154
HMP_700015857	SRR059897	Human Microbiome Project, USA	Industrial	Europe/N.A. Industrial	Turnbaugh et al. 2007	63686163	797701	0.953344	0.919198	0.913963	0.836057	175.405	0.871	0.81987	0.806636	0.814273	125.31	0.949842	0.945395	0.942901	0.969397	237.252	0.983717	0.983717	0.983027	0.980345
HMP_700015922	SRR059367	Human Microbiome Project, USA	Industrial	Europe/N.A. Industrial	Turnbaugh et al. 2007	61297782	832890	0.972885	0.950616	0.947699	0.875019	186.75	0.938121	0.93541	0.934159	0.912432	124.335	0.978585	0.965434	0.964225	0.938502	294.234	0.987238	0.987238	0.987238	0.972563
HMP_700015981	SRR061164	Human Microbiome Project, USA	Industrial	Europe/N.A. Industrial	Turnbaugh et al. 2007	67429644	767242	0.944297	0.906133	0.896613	0.808037	153.403	0.869625	0.857782	0.843637	0.810819	97.4565	0.929252	0.896177	0.888114	0.850946	205.117	0.953399	0.952937	0.950901	0.939886
HMP_700016142	SRR062426	Human Microbiome Project, USA	Industrial	Europe/N.A. Industrial	Turnbaugh et al. 2007	92884679	687659	0.945743	0.905994	0.895669	0.798954	139.108	0.877844	0.867592	0.858927	0.857694	122.788	0.946466	0.927301	0.921822	0.891178	204.767	0.982375	0.982068	0.981853	0.974046
HMP_700016456	SRR062428	Human Microbiome Project, USA	Industrial	Europe/N.A. Industrial	Turnbaugh et al. 2007	60661296	701838	0.87604	0.79108	0.771759	0.661352	239.772	0.622078	0.583636	0.554546	0.467882	138.54	0.805888	0.740758	0.725981	0.669558	117.609	0.861342	0.860382	0.849029	0.841491
HMP_700016542	SRR059813	Human Microbiome Project, USA	Industrial	Europe/N.A. Industrial	Turnbaugh et al. 2007	56801679	773578	0.905391	0.862667	0.825355	0.735233	192.821	0.909815	0.904466	0.855291	0.878262	81.6413	0.916287	0.845921	0.83554	0.803681	225.367	0.907993	0.907535	0.835178	0.899571
HMP_700016610	SRR061153	Human Microbiome Project, USA	Industrial	Europe/N.A. Industrial	Turnbaugh et al. 2007	68981342	732483	0.893734	0.832356	0.817563	0.703364	204.152	0.721479	0.691281	0.671286	0.606136	98.6072	0.822236	0.754805	0.738371	0.659281	175.889	0.93449	0.931976	0.928972	0.913272
HMP_700016765	SRR060375	Human Microbiome Project, USA	Industrial	Europe/N.A. Industrial	Turnbaugh et al. 2007	61064234	740066	0.872307	0.790448	0.776293	0.643131	229.22	0.654158	0.618723	0.600705	0.504902	89.1788	0.697089	0.61028	0.572526	0.441489	173.412	0.888336	0.885069	0.881966	0.861346
HMP_700016960	SRR059339	Human Microbiome Project, USA	Industrial	Europe/N.A. Industrial	Turnbaugh et al. 2007	60102109	785443	0.949279	0.921153	0.901998	0.838171	182.729	0.85984	0.849851	0.825071	0.81148	130.684	0.940103	0.90192	0.89796	0.837125	198.178	0.974407	0.972669	0.938582	0.958265
HMP_700021306	SRR062323	Human Microbiome Project, USA	Industrial	Europe/N.A. Industrial	Turnbaugh et al. 2007	49572783	732451	0.815096	0.729772	0.704767	0.566301	340.36	0.52713	0.47509	0.442582	0.306986	80.48	0.59275	0.501684	0.468049	0.355875	64.0829	0.675665	0.672983	0.630798	0.596812
HMP_700021824	SRR061558	Human Microbiome Project, USA	Industrial	Europe/N.A. Industrial	Turnbaugh et al. 2007	53859064	757303	0.878177	0.800849	0.781923	0.65898	219.18	0.68117	0.637353	0.612123	0.536103	120.671	0.793851	0.685021	0.659165	0.573015	133.115	0.882083	0.879452	0.869954	0.849158
HMP_700021876	SRR062388	Human Microbiome Project, USA	Industrial	Europe/N.A. Industrial	Turnbaugh et al. 2007	46993323	692759	0.897928	0.833233	0.818632	0.751154	177.595	0.745729	0.727566	0.715828	0.696903	88.0604	0.858361	0.804903	0.790322	0.772524	116.082	0.858273	0.85726	0.844644	0.82455
HMP_700021902	SRR063469	Human Microbiome Project, USA	Industrial	Europe/N.A. Industrial	Turnbaugh et al. 2007	55727490	763494	0.913165	0.86393	0.853208	0.728059	197.873	0.68959	0.670183	0.65756	0.627661	90.449	0.911414	0.892303	0.887278	0.862658	175.826	0.948889	0.948838	0.948506	0.929532
HMP_700023113	SRR061138	Human Microbiome Project, USA	Industrial	Europe/N.A. Industrial	Turnbaugh et al. 2007	45389755	787392	0.89337	0.822742	0.801796	0.73064	195.371	0.752841	0.723292	0.706188	0.666222	114.381	0.825897	0.743569	0.720434	0.641033	123.85	0.854647	0.85202	0.845439	0.833102
HMP_700023267	SRR062360	Human Microbiome Project, USA	Industrial	Europe/N.A. Industrial	Turnbaugh et al. 2007	56015647	798014	0.926336	0.88077	0.865442	0.79034	172.639	0.815124	0.798887	0.788742	0.753492	113.807	0.882729	0.82254	0.811958	0.791387	175.223	0.953883	0.953446	0.952211	0.938272
HMP_700023337	SRR061135	Human Microbiome Project, USA	Industrial	Europe/N.A. Industrial	Turnbaugh et al. 2007	46214451	806773	0.948344	0.91129	0.899897	0.829038	177.774	0.883694	0.87429	0.868817	0.853143	142.755	0.913592	0.881704	0.868549	0.833962	177.094	0.965334	0.964312	0.95905	0.955346
HMP_700023578	SRR061368	Human Microbiome Project, USA	Industrial	Europe/N.A. Industrial	Turnbaugh et al. 2007	59541250	709376	0.814408	0.703179	0.67647	0.519506	222.758	0.542491	0.501276	0.462653	0.378308	87.0369	0.665767	0.523524	0.482076	0.35588	95.5674	0.574073	0.567828	0.543946	0.506012
HMP_700023634	SRR061156	Human Microbiome Project, USA	Industrial	Europe/N.A. Industrial	Turnbaugh et al. 2007	55382577	674774	0.809853	0.689659	0.657266	0.502435	253.52	0.509851	0.438429	0.397826	0.300899	80.703	0.572191	0.493467	0.448793	0.382255	66.3018	0.673733	0.659861	0.634635	0.59103
HMP_700023720	SRR061138	Human Microbiome Project, USA	Industrial	Europe/N.A. Industrial	Turnbaugh et al. 2007	49526090	778424	0.895092	0.822336	0.796586	0.718585	190.508	0.754488	0.724471	0.707706	0.64884	106.736	0.823327	0.736127	0.715173	0.631886	120.873	0.856386	0.854582	0.849835	0.836311
HMP_700023845	SRR061147	Human Microbiome Project, USA	Industrial	Europe/N.A. Industrial	Turnbaugh et al. 2007	70233273	785580	0.949019	0.910473	0.898347	0.831453	158.787	0.892814	0.875905	0.864576	0.847564	113.346	0.93349	0.90984	0.901957	0.869205	204.357	0.97733	0.976404	0.975888	0.97356
HMP_700023872	SRR061334	Human Microbiome Project, USA	Industrial	Europe/N.A. Industrial	Turnbaugh et al. 2007	55612409	742630	0.832771	0.726451	0.698562	0.57219	224.775	0.584834	0.55819	0.532035	0.478794	86.2782	0.685355	0.523056	0.486304	0.35864	85.5873	0.654193	0.645831	0.626707	0.581733
HMP_700023919	SRR063481	Human Microbiome Project, USA	Industrial	Europe/N.A. Industrial	Turnbaugh et al. 2007	35149975	782511	0.91583	0.863917	0.851212	0.752769	155.17	0.795098	0.780769	0.768197	0.722567	104.083	0.883917	0.81515	0.796035	0.67565	173.855	0.907362	0.90607	0.900736	0.811259
HMP_700024024	SRR063589	Human Microbiome Project, USA	Industrial	Europe/N.A. Industrial	Turnbaugh et al. 2007	89685829	807397	0.972322	0.954777	0.91568	0.901966	165.312	0.955677	0.953791	0.889463	0.951386	112.995	0.971518	0.960072	0.957972	0.951095	268.335	0.987157	0.987157	0.910759	0.981759
HMP_700024233	SRR061231	Human Microbiome Project, USA	Industrial	Europe/N.A. Industrial	Turnbaugh et al. 2007	61627637	796642	0.914891	0.862893	0.838481	0.759222	188.099	0.793625	0.773762	0.758414	0.722574	100.231	0.879682	0.834064	0.816218	0.774489	162.043	0.917095	0.915885	0.914303	0.905867
HMP_700024318	SRR061209	Human Microbiome Project, USA	Industrial	Europe/N.A. Industrial	Turnbaugh et al. 2007	57012863	762089	0.857371	0.768909	0.729117	0.605445	250.866	0.652584	0.617469	0.580375	0.484154	126.298	0.754931	0.652194	0.619717	0.53133	107.677	0.777608	0.772449	0.66558	0.733895
HMP_700024437	SRR061208	Human Microbiome Project, USA	Industrial	Europe/N.A. Industrial	Turnbaugh et al. 2007	55469673	743858	0.859522	0.765518	0.741262	0.611178	268.425	0.601825	0.557807	0.527881	0.428567	119.641	0.750145	0.65415	0.621679	0.52022	120.638	0.833279	0.830266	0.793198	0.768246
HMP_700024449	SRR063555	Human Microbiome Project, USA	Industrial	Europe/N.A. Industrial	Turnbaugh et al. 2007	63665931	768856	0.932964	0.896942	0.824604	0.811775	175.182	0.902815	0.893259	0.787884	0.876936	96.8921	0.918575	0.894702	0.886546	0.863732	209.474	0.963455	0.963455	0.763744	0.955481
HMP_700024509	SRR061497	Human Microbiome Project, USA	Industrial	Europe/N.A. Industrial	Turnbaugh et al. 2007	55080220	752305	0.905444	0.847357	0.83454	0.75277	179.02	0.737841	0.715874	0.699701	0.662192	111.537	0.811935	0.75237	0.732791	0.710331	157.455	0.908895	0.908596	0.907633	0.899656
HMP_700024615	SRR062524	Human Microbiome Project, USA	Industrial	Europe/N.A. Industrial	Turnbaugh et al. 2007	49800536	789112	0.95146	0.924829	0.886157	0.85868	167.189	0.9059	0.9016	0.84083	0.895866	121.845	0.931765	0.900898	0.895792	0.885983	202.741	0.97941	0.978814	0.881924	0.961523
HMP_700024673	SRR061197	Human Microbiome Project, USA	Industrial	Europe/N.A. Industrial	Turnbaugh et al. 2007	80926958	799166	0.934371	0.889246	0.821107	0.807956	190.919	0.849766	0.836408	0.760282	0.803197	144.777	0.911534	0.877894	0.866961	0.827384	180.188	0.954132	0.952968	0.791507	0.917696
HMP_700024711	SRR061200	Human Microbiome Project, USA	Industrial	Europe/N.A. Industrial	Turnbaugh et al. 2007	46935506	817313	0.956024	0.926828	0.894639	0.860066	172.261	0.951814	0.94771	0.916201	0.941528	142.238	0.976237	0.969359	0.967588	0.963709	233.523	0.990063	0.98947	0.949757	0.985604
HMP_700024752	SRR061172	Human Microbiome Project, USA	Industrial	Europe/N.A. Industrial	Turnbaugh et al. 2007	58765847	695673	0.869525	0.777926	0.755147	0.604897	213.786	0.611807	0.52687	0.492133	0.381596	98.1208	0.825249	0.769315	0.753075	0.7016	124.834	0.841545	0.839631	0.834847	0.800866
HMP_700024866	SRR062539	Human Microbiome Project, USA	Industrial	Europe/N.A. Industrial	Turnbaugh et al. 2007	83543419	763354	0.906027	0.838238	0.823031	0.741326	202.348	0.748522	0.704863	0.679426	0.61949	123.489	0.867088	0.805887	0.789196	0.764924	152.957	0.916533	0.906361	0.901037	0.888793
HMP_700024930	SRR061495	Human Microbiome Project, USA	Industrial	Europe/N.A. Industrial	Turnbaugh et al. 2007	55518468	792269	0.960326	0.931116	0.910567	0.858713	164.038	0.930102	0.924667	0.904223	0.912964	113.388	0.960341	0.9508	0.949928	0.933052	200.914	0.978318	0.97797	0.950993	0.962078
HMP_700024998	SRR061161	Human Microbiome Project, USA	Industrial	Europe/N.A. Industrial	Turnbaugh et al. 2007	65325909	731806	0.882004	0.799879	0.781802	0.622459	252.138	0.629862	0.531211	0.492549	0.393102	103.517	0.795413	0.74192	0.725977	0.670573	125.12	0.883279	0.880457	0.875563	0.85375
HMP_700032222	SRR060026	Human Microbiome Project, USA	Industrial	Europe/N.A. Industrial	Turnbaugh et al. 2007	57218206	684041	0.805526	0.716901	0.69913	0.557975	207.033	0.457786	0.426373	0.404179	0.385514	56.1077	0.710016	0.496452	0.465304	0.373012	74.685	0.712621	0.710332	0.696095	0.603311
HMP_700032244	SRR060025	Human Microbiome Project, USA	Industrial	Europe/N.A. Industrial	Turnbaugh et al. 2007	63596310	638621	0.805146	0.707673	0.687023	0.559823	215.521	0.500007	0.460719	0.433394	0.402668	72.9968	0.723189	0.427317	0.390598	0.299214	60.9569	0.684983	0.681726	0.669078	0.588733
HMP_700032338	SRR062100	Human Microbiome Project, USA	Industrial	Europe/N.A. Industrial	Turnbaugh et al. 2007	57182192	893212	0.984192	0.97866	0.971608	0.938876	113.348	0.918728	0.913544	0.906198	0.888576	14.7515	0.897329	0.842264	0.840059	0.759439	176.572	0.988741	0.988741	0.984228	0.987372
HMP_700032944	SRR059831	Human Microbiome Project, USA	Industrial	Europe/N.A. Industrial	Turnbaugh et al. 2007	55130349	829604	0.975584	0.95599	0.952408	0.898554	177.988	0.939219	0.935868	0.934091	0.932186	122.16	0.973569	0.968641	0.967124	0.961273	240.601	0.985967	0.985101	0.983567	0.982159
HMP_700033153	SRR061145	Human Microbiome Project, USA	Industrial	Europe/N.A. Industrial	Turnbaugh et al. 2007	68709617	730224	0.900911	0.842704	0.828557	0.733495	242.358	0.695304	0.627881	0.601784	0.523621	88.2073	0.855024	0.815034	0.807222	0.782813	125.314	0.91368	0.911719	0.901711	0.867834
HMP_700033435	SRR061919	Human Microbiome Project, USA	Industrial	Europe/N.A. Industrial	Turnbaugh et al. 2007	64224547	776705	0.948809	0.918626	0.892466	0.834845	189.898	0.886905	0.879208	0.844998	0.853585	124.723	0.932919	0.912642	0.907388	0.882787	193.434	0.969372	0.968754	0.921151	0.959354
HMP_700033502	SRR059373	Human Microbiome Project, USA	Industrial	Europe/N.A. Industrial	Turnbaugh et al. 2007	67213936	802684	0.94074	0.904033	0.868658	0.786274	192.379	0.779179	0.767005	0.709571	0.731647	122.512	0.924292	0.90502	0.900229	0.879779	244.998	0.9711	0.9711	0.903289	0.96668
Ind118	ERR260250	Northern European	Industrial	Europe/N.A. Industrial	Karlsson et al. 2013	26879439	745693	0.85551	0.77946	0.753606	0.668316	206.814	0.607263	0.565236	0.528524	0.457105	90.0726	0.720692	0.622211	0.596784	0.522057	72.9121	0.745831	0.740527	0.718246	0.700437
Ind121	ERR260251	Northern European	Industrial	Europe/N.A. Industrial	Karlsson et al. 2013	21882907	739596	0.846431	0.743482	0.71025	0.579307	239.934	0.652235	0.618402	0.589345	0.497421	89.0383	0.668136	0.555775	0.518644	0.416323	90.908	0.684968	0.68077	0.644415	0.64084
Ind126	ERR260252	Northern European	Industrial	Europe/N.A. Industrial	Karlsson et al. 2013	25570523	667852	0.776824	0.656292	0.618672	0.466483	293.854	0.509536	0.455438	0.416424	0.301908	155.62	0.671282	0.435648	0.384264	0.174172	67.5077	0.637588	0.626697	0.526564	0.544663
Ind127	ERR260253	Northern European	Industrial	Europe/N.A. Industrial	Karlsson et al. 2013	20841494	716578	0.846073	0.736178	0.708521	0.568488	268.616	0.65207	0.615279	0.588803	0.505775	104.947	0.741728	0.597482	0.572413	0.511177	54.012	0.48894	0.480194	0.459295	0.395199
Ind137	ERR260268	Northern European	Industrial	Europe/N.A. Industrial	Karlsson et al. 2013	3101485	604338	0.779467	0.663493	0.626152	0.511724	236.511	0.532807	0.502727	0.478405	0.36734	116.748	0.675262	0.44106	0.390561	0.253415	80.5224	0.603354	0.564669	0.457232	0.48933
Ind141	ERR260255	Northern European	Industrial	Europe/N.A. Industrial	Karlsson et al. 2013	18100252	745498	0.856904	0.761002	0.730471	0.608031	229.187	0.674845	0.65142	0.624335	0.555822	85.6652	0.723769	0.629498	0.608747	0.516558	92.0146	0.736464	0.729549	0.716403	0.696538
Ind143	ERR260256	Northern European	Industrial	Europe/N.A. Industrial	Karlsson et al. 2013	25003213	693467	0.85524	0.761055	0.737939	0.619223	243.369	0.609025	0.565557	0.531524	0.452415	90.8098	0.681554	0.561519	0.528845	0.423967	84.6808	0.741564	0.741333	0.731102	0.695454
Ind146	ERR260258	Northern European	Industrial	Europe/N.A. Industrial	Karlsson et al. 2013	21084378	772041	0.809818	0.732225	0.704737	0.617147	288.535	0.556444	0.515767	0.47812	0.420341	98.3987	0.536568	0.385002	0.323828	0.235569	70.091	0.676219	0.671867	0.656045	0.62563
Ind153	ERR260259	Northern European	Industrial	Europe/N.A. Industrial	Karlsson et al. 2013	37272903	743245	0.861938	0.781595	0.7545	0.663153	255.702	0.69433	0.662776	0.637496	0.602039	91.7445	0.712969	0.627157	0.601371	0.545616	68.2555	0.694817	0.686524	0.659415	0.622114
Ind155	ERR260260	Northern European	Industrial	Europe/N.A. Industrial	Karlsson et al. 2013	36512124	727630	0.850198	0.763612	0.736908	0.603353	257.482	0.672286	0.63484	0.604314	0.547261	100.669	0.696738	0.586148	0.554439	0.509729	70.2438	0.724465	0.720976	0.704206	0.667082
Ind187	ERR260263	Northern European	Industrial	Europe/N.A. Industrial	Karlsson et al. 2013	43184689	713310	0.817684	0.705689	0.678545	0.553026	252.485	0.622096	0.574432	0.541419	0.450546	104.206	0.633918	0.477285	0.433177	0.329861	58.9088	0.571866	0.564791	0.525271	0.483632
Ind193	ERR260264	Northern European	Industrial	Europe/N.A. Industrial	Karlsson et al. 2013	44441111	645818	0.779153	0.642727	0.591219	0.453609	252.693	0.473091	0.410472	0.36106	0.273513	177.067	0.675811	0.450588	0.382635	0.186757	86.6948	0.697813	0.67142	0.581701	0.605359
Ind194	ERR260265	Northern European	Industrial	Europe/N.A. Industrial	Karlsson et al. 2013	38874474	790267	0.897596	0.841365	0.81861	0.744629	211.412	0.662243	0.62865	0.597563	0.518218	93.0101	0.762838	0.62892	0.59892	0.512571	95.2222	0.843806	0.841956	0.797749	0.803263
Ind195	ERR260266	Northern European	Industrial	Europe/N.A. Industrial	Karlsson et al. 2013	36157187	722004	0.823308	0.724204	0.693297	0.61323	229.664	0.603422	0.571659	0.524962	0.492531	79.8618	0.571049	0.364449	0.321354	0.2718	51.4527	0.525146	0.504065	0.481507	0.43064
Ind198	ERR260267	Northern European	Industrial	Europe/N.A. Industrial	Karlsson et al. 2013	37655284	709381	0.826592	0.731613	0.704375	0.570054	244.148	0.693112	0.660033	0.635906	0.588072	94.1023	0.67391	0.525597	0.476066	0.373617	58.9908	0.548699	0.539265	0.514021	0.458488
Ind224	ERR260230	Northern European	Industrial	Europe/N.A. Industrial	Karlsson et al. 2013	16451886	724523	0.858129	0.765744	0.728841	0.628332	222.682	0.583435	0.542274	0.49844	0.434259	106.625	0.713668	0.563502	0.519256	0.43475	91.5075	0.764626	0.762835	0.6827	0.716652
Ind225	ERR260231	Northern European	Industrial	Europe/N.A. Industrial	Karlsson et al. 2013	17959368	718508	0.844187	0.751406	0.724497	0.596634	229.131	0.597846	0.556955	0.528326	0.462578	94.0198	0.718905	0.585949	0.566817	0.506113	67.3432	0.731379	0.722214	0.68589	0.673604
Ind231	ERR260234	Northern European	Industrial	Europe/N.A. Industrial	Karlsson et al. 2013	18405188	753356	0.856797	0.794875	0.772222	0.719419	163.415	0.52157	0.48414	0.441401	0.395287	71.1013	0.555545	0.280515	0.249987	0.168955	40.1672	0.640483	0.623826	0.609037	0.566005
Ind264	ERR260242	Northern European	Industrial	Europe/N.A. Industrial	Karlsson et al. 2013	13798769	731437	0.795334	0.68543	0.657643	0.542701	285.772	0.552027	0.491677	0.454866	0.364484	97.6999	0.60994	0.45496	0.420199	0.336939	79.5983	0.659132	0.657794	0.600693	0.608104
Ind268	ERR260243	Northern European	Industrial	Europe/N.A. Industrial	Karlsson et al. 2013	20639264	756182	0.862435	0.774272	0.747368	0.629294	242.231	0.661669	0.634725	0.601183	0.538736	67.5827	0.613435	0.490234	0.455248	0.368154	50.9855	0.540409	0.526736	0.492697	0.447279
Ind269	ERR260244	Northern European	Industrial	Europe/N.A. Industrial	Karlsson et al. 2013	17241256	734464	0.831482	0.736039	0.702167	0.632022	216.119	0.648613	0.620417	0.556856	0.527993	73.0169	0.586747	0.443795	0.408014	0.342749	79.3527	0.611067	0.594873	0.58766	0.520625
Ind288	ERR260246	Northern European	Industrial	Europe/N.A. Industrial	Karlsson et al. 2013	20347503	792526	0.881916	0.813421	0.794921	0.75956	172.966	0.689006	0.662171	0.631972	0.648635	80.5194	0.715542	0.65283	0.634099	0.668183	75.6172	0.765008	0.765008	0.746837	0.7254
Ind365	ERR260147	Northern European	Industrial	Europe/N.A. Industrial	Karlsson et al. 2013	21382553	761003	0.887089	0.833832	0.810688	0.745825	189.957	0.553477	0.502664	0.467031	0.359465	69.0698	0.618493	0.361864	0.303351	0.18335	74.5048	0.847525	0.845775	0.831276	0.831013
Ind381	ERR260153	Northern European	Industrial	Europe/N.A. Industrial	Karlsson et al. 2013	24133483	739083	0.858928	0.778995	0.753308	0.674498	214.215	0.666212	0.633818	0.609873	0.58192	88.1387	0.68192	0.490764	0.439277	0.340217	94.0336	0.795963	0.7899	0.779782	0.771428
Ind424	ERR260163	Northern European	Industrial	Europe/N.A. Industrial	Karlsson et al. 2013	26277754	711675	0.776865	0.647765	0.61299	0.50965	287.898	0.562509	0.510563	0.469237	0.43762	157.316	0.660917	0.405099	0.343565	0.177469	73.2484	0.587024	0.571835	0.497902	0.478461
Ind451	ERR260170	Northern European	Industrial	Europe/N.A. Industrial	Karlsson et al. 2013	25256844	747624	0.834281	0.747965	0.725788	0.67165	208.703	0.668104	0.648242	0.621291	0.625024	137.333	0.764882	0.61758	0.594042	0.54477	123.045	0.804838	0.797938	0.785639	0.738114
Ind456	ERR260171	Northern European	Industrial	Europe/N.A. Industrial	Karlsson et al. 2013	53925538	728533	0.791808	0.672347	0.643104	0.506339	248.483	0.58469	0.538079	0.491517	0.402647	177.531	0.739737	0.550913	0.503285	0.378014	100.754	0.675607	0.664732	0.643047	0.606203
Ind463	ERR260175	Northern European	Industrial	Europe/N.A. Industrial	Karlsson et al. 2013	28900173	738827	0.829391	0.725981	0.692966	0.577648	306.08	0.613512	0.565832	0.532287	0.463992	121.533	0.598088	0.413936	0.35917	0.191748	56.939	0.571121	0.561095	0.501328	0.463607
Ind479	ERR260180	Northern European	Industrial	Europe/N.A. Industrial	Karlsson et al. 2013	27577200	714727	0.792969	0.671154	0.632151	0.522123	291.305	0.578312	0.533033	0.504053	0.42451	74.2843	0.574535	0.42089	0.372332	0.257516	58.9268	0.45645	0.449225	0.424285	0.347806
Ind53	ERR260193	Northern European	Industrial	Europe/N.A. Industrial	Karlsson et al. 2013	25318061	715310	0.801562	0.684754	0.654416	0.512074	229.744	0.577727	0.520406	0.482718	0.40445	103.194	0.609742	0.401659	0.345923	0.171559	72.2547	0.489601	0.486464	0.413957	0.410064
Ind58	ERR260204	Northern European	Industrial	Europe/N.A. Industrial	Karlsson et al. 2013	19109634	728387	0.774451	0.683047	0.65239	0.614327	232.61	0.544849	0.507901	0.468419	0.502183	95.4742	0.628205	0.437344	0.39236	0.296022	76.1592	0.74159	0.72854	0.69378	0.679236
Ind584	ERR260205	Northern European	Industrial	Europe/N.A. Industrial	Karlsson et al. 2013	23557188	682718	0.81275	0.703821	0.671398	0.547271	293.266	0.583994	0.541528	0.497287	0.408664	105.106	0.6638	0.488206	0.439769	0.321573	91.8255	0.679666	0.667907	0.647108	0.602941
Ind59	ERR260209	Northern European	Industrial	Europe/N.A. Industrial	Karlsson et al. 2013	21389764	715348	0.802238	0.678792	0.641219	0.519335	286.251	0.586566	0.531632	0.499667	0.433011	85.0917	0.580135	0.4333	0.39387	0.30866	45.0752	0.530974	0.51941	0.492889	0.457402
Ind614	ERR260215	Northern European	Industrial	Europe/N.A. Industrial	Karlsson et al. 2013	12989576	743541	0.802395	0.681004	0.650232	0.516033	234.674	0.55961	0.518667	0.493881	0.402556	85.4908	0.563275	0.300333	0.248455	0.127489	71.9347	0.553458	0.553458	0.543604	0.493455
Ind617	ERR260216	Northern European	Industrial	Europe/N.A. Industrial	Karlsson et al. 2013	7628200	744207	0.83869	0.750883	0.718458	0.615721	272.591	0.527833	0.488707	0.456792	0.360086	91.9994	0.647746	0.433073	0.411469	0.333269	82.3988	0.720352	0.720352	0.66174	0.671376
Ind618	ERR260217	Northern European	Industrial	Europe/N.A. Industrial	Karlsson et al. 2013	14282607	767171	0.857316	0.774382	0.752566	0.654627	247.482	0.657598	0.628976	0.602718	0.540636	95.7088	0.644539	0.523413	0.486587	0.404049	68.8177	0.728085	0.727548	0.722699	0.696086
Ind628	ERR260218	Northern European	Industrial	Europe/N.A. Industrial	Karlsson et al. 2013	11298016	713130	0.800124	0.65266	0.615554	0.43956	290.529	0.504026	0.437628	0.389468	0.247757	136.708	0.665918	0.469925	0.437573	0.291631	99.7647	0.616712	0.587961	0.54699	0.549739
Ind643	ERR260221	Northern European	Industrial	Europe/N.A. Industrial	Karlsson et al. 2013	12659840	689961	0.816368	0.689651	0.634669	0.510596	241.215	0.540925	0.45501	0.394938	0.323458	126.98	0.658661	0.379395	0.330124	0.219676	95.6297	0.729048	0.719023	0.566674	0.662197
Ind655	ERR260223	Northern European	Industrial	Europe/N.A. Industrial	Karlsson et al. 2013	10469024	773500	0.886286	0.826556	0.808058	0.723605	235.9	0.738728	0.72834	0.716169	0.714634	61.4227	0.742871	0.641801	0.62444	0.576659	64.0039	0.722876	0.71226	0.6944	0.673371
Ind77	ERR260224	Northern European	Industrial	Europe/N.A. Industrial	Karlsson et al. 2013	24580778	712874	0.81538	0.696109	0.659562	0.501293	252.79	0.554092	0.516096	0.474197	0.368451	95.1302	0.626322	0.492934	0.449507	0.299274	66.2401	0.604602	0.59719	0.552083	0.514749
Ind80	ERR260225	Northern European	Industrial	Europe/N.A. Industrial	Karlsson et al. 2013	16091465	702443	0.815981	0.715729	0.686789	0.544814	233.927	0.609701	0.571602	0.538613	0.479042	95.2166	0.70707	0.485509	0.433191	0.303161	58.365	0.605298	0.603721	0.580398	0.530515
Ind88	ERR260226	Northern European	Industrial	Europe/N.A. Industrial	Karlsson et al. 2013	22917894	681362	0.778606	0.654716	0.62315	0.497919	282.821	0.526934	0.467243	0.434445	0.365689	125.701	0.681033	0.491878	0.443419	0.302166	58.8669	0.555822	0.550044	0.483842	0.412108
Ind92	ERR260227	Northern European	Industrial	Europe/N.A. Industrial	Karlsson et al. 2013	19320643	802645	0.925796	0.873899	0.857183	0.780944	165.41	0.748497	0.721806	0.703129	0.63832	30.2745	0.565319	0.431419	0.39275	0.275058	73.5756	0.706899	0.70368	0.685273	0.655634
japan_apr01S00	DRR042264	Japan	Industrial	Central/East Asian Industrial	Nishijima et al. 2016	17565294	790002	0.846266	0.788479	0.763826	0.754787	228.423	0.756468	0.739897	0.7302	0.779932	60.5646	0.826889	0.740077	0.618333	0.459585	100	0.800831	0.789511	0.782882	0.655006
japan_apr02S00	DRR042272	Japan	Industrial	Central/East Asian Industrial	Nishijima et al. 2016	26290738	839322	0.926252	0.895659	0.887269	0.883103	160.532	0.861256	0.852181	0.848478	0.89635	60.1096	0.894016	0.856445	0.844434	0.827773	116.239	0.969157	0.968662	0.967446	0.949079
japan_apr03S00	DRR042280	Japan	Industrial	Central/East Asian Industrial	Nishijima et al. 2016	24092114	806722	0.898123	0.842466	0.826361	0.793797	175.686	0.785268	0.775654	0.766799	0.787479	43.1916	0.75217	0.701546	0.683647	0.641571	90.352	0.803572	0.803253	0.802879	0.789794
japan_apr05S00	DRR042288	Japan	Industrial	Central/East Asian Industrial	Nishijima et al. 2016	17782344	761340	0.898206	0.861686	0.848046	0.852163	266.858	0.884851	0.875609	0.872787	0.892708	7.98061	0.601249	0.45762	0.431009	0.53059	47.0354	0.707721	0.694241	0.693178	0.474224
japan_apr09S00	DRR042304	Japan	Industrial	Central/East Asian Industrial	Nishijima et al. 2016	23801911	789866	0.893674	0.831795	0.813262	0.756531	235.521	0.803204	0.786916	0.780304	0.775514	31.8289	0.680902	0.629636	0.609372	0.693453	57.8061	0.732961	0.730799	0.728821	0.708886
japan_apr10S00	DRR042312	Japan	Industrial	Central/East Asian Industrial	Nishijima et al. 2016	17839520	782202	0.88584	0.862124	0.850872	0.896743	179.328	0.851718	0.846456	0.843547	0.90233	31.407	0.804435	0.725663	0.695802	0.731937	66.8415	0.953507	0.950856	0.949223	0.926677
japan_apr11S00	DRR042316	Japan	Industrial	Central/East Asian Industrial	Nishijima et al. 2016	16322230	723111	0.838124	0.772172	0.750589	0.765548	196.803	0.628912	0.609315	0.592379	0.611008	54.2945	0.716319	0.475646	0.438261	0.344356	69.4672	0.759285	0.752799	0.741564	0.69549
japan_apr12S00	DRR042320	Japan	Industrial	Central/East Asian Industrial	Nishijima et al. 2016	25704554	813244	0.875288	0.829589	0.812591	0.819684	217.368	0.779465	0.77119	0.765857	0.865875	74.0651	0.771356	0.72494	0.713353	0.803541	80.0171	0.844478	0.839694	0.829954	0.780945
japan_apr15S00	DRR042328	Japan	Industrial	Central/East Asian Industrial	Nishijima et al. 2016	15507939	757594	0.876842	0.818863	0.805249	0.81059	182.545	0.752383	0.733077	0.724548	0.743173	41.4607	0.689536	0.661206	0.646357	0.784018	86.313	0.793702	0.793168	0.793168	0.763836
japan_apr16S00	DRR042332	Japan	Industrial	Central/East Asian Industrial	Nishijima et al. 2016	23360093	813879	0.878723	0.824296	0.811208	0.808506	189.452	0.753805	0.736912	0.730997	0.800203	65.2895	0.766154	0.697462	0.684603	0.733846	81.8259	0.753987	0.750724	0.749211	0.702866
japan_apr17S00	DRR042340	Japan	Industrial	Central/East Asian Industrial	Nishijima et al. 2016	25781098	787134	0.898549	0.830504	0.810583	0.73307	233.986	0.807742	0.794645	0.781512	0.760253	38.6211	0.695918	0.598798	0.573876	0.544607	57.395	0.698765	0.693663	0.683505	0.633946
japan_apr18S00	DRR042348	Japan	Industrial	Central/East Asian Industrial	Nishijima et al. 2016	14963606	731003	0.867831	0.788015	0.765979	0.743251	221.666	0.656246	0.63085	0.615564	0.62662	46.0258	0.745895	0.671174	0.658642	0.71198	89.4775	0.630239	0.627752	0.616541	0.565528
japan_apr19S00	DRR042352	Japan	Industrial	Central/East Asian Industrial	Nishijima et al. 2016	18653374	774554	0.835947	0.785217	0.773232	0.839331	158.411	0.688578	0.675364	0.664666	0.740047	56.028	0.874728	0.860146	0.857267	0.934759	67.7438	0.751298	0.740637	0.733505	0.686443
japan_apr21S00	DRR042356	Japan	Industrial	Central/East Asian Industrial	Nishijima et al. 2016	18569484	725403	0.882092	0.812272	0.787466	0.743917	221.525	0.706879	0.687645	0.669506	0.645102	46.748	0.674155	0.502816	0.460742	0.379003	59.279	0.719066	0.714587	0.713196	0.675192
japan_apr22S00	DRR042360	Japan	Industrial	Central/East Asian Industrial	Nishijima et al. 2016	18517678	777046	0.913854	0.874558	0.865039	0.87012	177.297	0.864405	0.856538	0.850944	0.843847	45.7869	0.796355	0.733823	0.71199	0.681154	80.573	0.910881	0.909681	0.909681	0.890177
japan_apr23S00	DRR042364	Japan	Industrial	Central/East Asian Industrial	Nishijima et al. 2016	16181990	764918	0.839475	0.785383	0.772288	0.812751	199.66	0.719846	0.705847	0.697153	0.744246	23.3172	0.616645	0.543408	0.510523	0.622108	36.6191	0.555884	0.555402	0.555402	0.336181
japan_apr36S00	DRR042390	Japan	Industrial	Central/East Asian Industrial	Nishijima et al. 2016	19104642	735166	0.873915	0.814955	0.798734	0.794526	204.719	0.735696	0.716656	0.705697	0.711889	36.2112	0.627465	0.466012	0.435757	0.477682	58.6155	0.753249	0.746676	0.745578	0.704186
japan_apr37S00	DRR042394	Japan	Industrial	Central/East Asian Industrial	Nishijima et al. 2016	18644073	740875	0.882795	0.824688	0.807389	0.817197	219.302	0.73919	0.71811	0.705849	0.721668	59.1792	0.703938	0.460079	0.383956	0.398108	38.2539	0.735572	0.721875	0.717866	0.661234
japan_apr38S00	DRR042398	Japan	Industrial	Central/East Asian Industrial	Nishijima et al. 2016	19238666	762491	0.906082	0.850528	0.836447	0.808609	173.907	0.694299	0.675729	0.666196	0.665633	36.9504	0.885581	0.861304	0.846124	0.871529	93.6556	0.815626	0.814936	0.814384	0.788433
japan_apr39S00	DRR042402	Japan	Industrial	Central/East Asian Industrial	Nishijima et al. 2016	22214519	823919	0.941766	0.899825	0.885333	0.818384	166.459	0.862542	0.853619	0.849392	0.823437	55.0102	0.828822	0.777227	0.747381	0.591186	89.5771	0.908348	0.906722	0.899467	0.890519
japan_apr40S00	DRR042410	Japan	Industrial	Central/East Asian Industrial	Nishijima et al. 2016	21438740	790474	0.879279	0.806583	0.78382	0.737336	216.582	0.788891	0.771796	0.761438	0.755236	56.2229	0.694742	0.618229	0.596211	0.585656	73.3835	0.741571	0.737381	0.729453	0.68932
japan_FAKO02	DRR042420	Japan	Industrial	Central/East Asian Industrial	Nishijima et al. 2016	20263810	799189	0.909558	0.863148	0.846816	0.805598	220.209	0.800368	0.782531	0.774486	0.787213	66.1716	0.875842	0.833376	0.814013	0.783502	141.598	0.916199	0.914049	0.913069	0.894479
japan_FAKO03	DRR042424	Japan	Industrial	Central/East Asian Industrial	Nishijima et al. 2016	23156840	768677	0.839563	0.747248	0.724195	0.672757	233.896	0.680364	0.64847	0.629957	0.619163	43.0497	0.607665	0.485195	0.443571	0.415059	57.2665	0.53494	0.514376	0.491182	0.411476
japan_FAKO05	DRR042428	Japan	Industrial	Central/East Asian Industrial	Nishijima et al. 2016	17943544	787098	0.890089	0.83338	0.816073	0.776754	224.345	0.753248	0.738622	0.725428	0.748255	50.1321	0.664682	0.614782	0.594324	0.677262	88.5968	0.782276	0.775079	0.764076	0.732001
japan_FAKO08	DRR042436	Japan	Industrial	Central/East Asian Industrial	Nishijima et al. 2016	22941119	796477	0.90432	0.845506	0.827593	0.746038	233.699	0.825726	0.81221	0.803993	0.781113	65.4952	0.868118	0.829823	0.82075	0.796347	73.0552	0.79727	0.79727	0.79445	0.762162
japan_FAKO15	DRR042452	Japan	Industrial	Central/East Asian Industrial	Nishijima et al. 2016	23210901	752698	0.855345	0.763814	0.736418	0.656353	232.571	0.64667	0.612435	0.593224	0.568004	56.2367	0.586881	0.444126	0.398283	0.322425	73.8473	0.655728	0.641394	0.621579	0.559662
japan_FAKO19	DRR042462	Japan	Industrial	Central/East Asian Industrial	Nishijima et al. 2016	20219127	772029	0.833222	0.759865	0.732483	0.690489	227.607	0.651275	0.631336	0.617159	0.617217	68.5535	0.699185	0.584788	0.545245	0.422969	87.7843	0.729217	0.72502	0.694543	0.654543
japan_FAKO22	DRR042468	Japan	Industrial	Central/East Asian Industrial	Nishijima et al. 2016	15955786	786191	0.882983	0.803954	0.781476	0.696453	214.218	0.730825	0.701044	0.690313	0.679404	85.137	0.829356	0.781922	0.758882	0.709564	111.582	0.749302	0.747174	0.744234	0.695382
japan_FAKO23	DRR042472	Japan	Industrial	Central/East Asian Industrial	Nishijima et al. 2016	21485097	780831	0.867246	0.795986	0.776193	0.729324	186.323	0.700819	0.680559	0.669027	0.667471	58.3685	0.710008	0.644691	0.623407	0.671866	109.276	0.874358	0.870854	0.866499	0.833383
japan_FAKO27	DRR042482	Japan	Industrial	Central/East Asian Industrial	Nishijima et al. 2016	25346812	743513	0.852295	0.781904	0.764124	0.639383	225.508	0.823075	0.809389	0.801663	0.777501	35.981	0.68809	0.53386	0.493412	0.3735	156.256	0.845482	0.842362	0.83941	0.824242
japan_FAKO29	DRR042488	Japan	Industrial	Central/East Asian Industrial	Nishijima et al. 2016	24601926	744876	0.861832	0.782227	0.756931	0.672346	244.842	0.748757	0.731148	0.720918	0.727638	48.134	0.68993	0.526732	0.473584	0.349058	131.243	0.871874	0.869641	0.861774	0.838838
japan_FTAG01	DRR042591	Japan	Industrial	Central/East Asian Industrial	Nishijima et al. 2016	2247571	773135	0.820898	0.71854	0.689332	0.641996	204.111	0.556717	0.528087	0.504342	0.512161	56.5274	0.614695	0.532152	0.504296	0.495598	77.2211	0.603738	0.600184	0.594071	0.547822
madSRS3638571	SRR7658688	Madagascar	nonIndustrial	ruralAgriculture	Pasoli et al. 2019	7502996	574997	0.690894	0.532186	0.480736	0.170349	405.551	0.471	0.37622	0.297052	0.11712	82.3157	0.576192	0.36639	0.304727	0.0561566	43.3163	0.354464	0.314394	0.277838	0.126857
madSRS3638572	SRR7658687	Madagascar	nonIndustrial	ruralAgriculture	Pasoli et al. 2019	7584876	568513	0.798119	0.704332	0.652375	0.332475	184.716	0.640034	0.586239	0.424239	0.343814	27.8087	0.522171	0.303959	0.246831	0.070303	43.1592	0.791664	0.791664	0.785566	0.697393
madSRS3638573	SRR7658690	Madagascar	nonIndustrial	ruralAgriculture	Pasoli et al. 2019	7227851	658588	0.70645	0.528318	0.473204	0.20827	323.832	0.488646	0.423309	0.304302	0.148649	123.195	0.592777	0.34607	0.291599	0.11128	66.6419	0.236061	0.234008	0.217204	0.133815
madSRS3638574	SRR7658689	Madagascar	nonIndustrial	ruralAgriculture	Pasoli et al. 2019	7159336	700987	0.754432	0.638945	0.60535	0.365805	344.625	0.695194	0.663958	0.614449	0.505539	82.7899	0.656822	0.383391	0.320247	0.0846189	78.1739	0.457283	0.452378	0.443182	0.362792
madSRS3638575	SRR7658685	Madagascar	nonIndustrial	ruralAgriculture	Pasoli et al. 2019	5839719	525375	0.754277	0.628647	0.581335	0.330937	269.342	0.639557	0.593336	0.492348	0.366256	59.4443	0.61476	0.29981	0.237418	0.0206692	57.1261	0.546397	0.536525	0.500543	0.417461
madSRS3638576	SRR7658684	Madagascar	nonIndustrial	ruralAgriculture	Pasoli et al. 2019	6280612	712814	0.746643	0.653181	0.629226	0.35345	323.359	0.834357	0.826523	0.821184	0.712269	44.5807	0.53038	0.353046	0.305911	0.00814039	82.657	0.409486	0.406128	0.405654	0.348164
madSRS3638577	SRR7658682	Madagascar	nonIndustrial	ruralAgriculture	Pasoli et al. 2019	7669913	837452	0.936206	0.91314	0.900587	0.82573	203.442	0.874506	0.86665	0.853398	0.816429	22.7992	0.599839	0.397217	0.290831	0.0348245	124.37	0.926287	0.924426	0.924014	0.933068
madSRS3638578	SRR7658683	Madagascar	nonIndustrial	ruralAgriculture	Pasoli et al. 2019	6554769	718555	0.791077	0.69961	0.659021	0.418387	248.857	0.739322	0.702466	0.622864	0.544014	50.0409	0.67027	0.515645	0.403619	0.168149	92.2798	0.693519	0.691273	0.691273	0.663519
madSRS3638579	SRR7658686	Madagascar	nonIndustrial	ruralAgriculture	Pasoli et al. 2019	5264254	752720	0.81515	0.731618	0.70541	0.505795	316.502	0.818893	0.802764	0.789396	0.663131	46.2815	0.64354	0.45482	0.397268	0.175882	58.2953	0.308271	0.306132	0.301567	0.2673
madSRS3638580	SRR7658681	Madagascar	nonIndustrial	ruralAgriculture	Pasoli et al. 2019	7634176	776243	0.869825	0.786505	0.763968	0.627817	258.608	0.674991	0.627724	0.599374	0.512316	99.8679	0.827008	0.768937	0.749999	0.700034	136.158	0.811973	0.810297	0.804542	0.778951
madSRS3638581	SRR7658679	Madagascar	nonIndustrial	ruralAgriculture	Pasoli et al. 2019	24705957	713515	0.7948	0.681095	0.647285	0.446212	299.653	0.649749	0.607082	0.555679	0.440504	79.2376	0.64174	0.372506	0.294217	0.0872932	62.733	0.394708	0.380425	0.357508	0.258093
madSRS3638582	SRR7658678	Madagascar	nonIndustrial	ruralAgriculture	Pasoli et al. 2019	25377524	558548	0.756916	0.651245	0.597793	0.421249	211.529	0.652204	0.621235	0.585777	0.615845	86.3641	0.620412	0.421137	0.262903	0.196411	43.5937	0.615688	0.608505	0.593772	0.530954
madSRS3638583	SRR7658676	Madagascar	nonIndustrial	ruralAgriculture	Pasoli et al. 2019	16280603	650424	0.706227	0.612735	0.556062	0.47137	302.425	0.643568	0.605204	0.506185	0.618919	36.1844	0.569066	0.337221	0.198904	0.0332905	24.6409	0.470181	0.466979	0.448145	0.292261
madSRS3638584	SRR7658677	Madagascar	nonIndustrial	ruralAgriculture	Pasoli et al. 2019	15142076	773440	0.870762	0.803652	0.779973	0.664005	239.833	0.831482	0.791879	0.774394	0.75348	62.0097	0.687901	0.567338	0.492214	0.3689	110.049	0.766009	0.760743	0.758008	0.740197
madSRS3638585	SRR7658675	Madagascar	nonIndustrial	ruralAgriculture	Pasoli et al. 2019	27724691	724457	0.910276	0.868129	0.84574	0.752211	136.23	0.826713	0.805842	0.787524	0.756878	38.674	0.654537	0.426902	0.216829	0.0305165	75.7824	0.864381	0.861398	0.856756	0.843955
madSRS3638586	SRR7658673	Madagascar	nonIndustrial	ruralAgriculture	Pasoli et al. 2019	28234526	744131	0.72558	0.576893	0.530657	0.278151	376.388	0.597925	0.549704	0.490504	0.343839	136.324	0.627894	0.386675	0.316582	0.0953093	93.6802	0.323628	0.318455	0.309951	0.216376
madSRS3638587	SRR7658672	Madagascar	nonIndustrial	ruralAgriculture	Pasoli et al. 2019	30211086	585555	0.803591	0.707322	0.664168	0.415931	149.822	0.662414	0.604695	0.409537	0.300011	30.4797	0.555251	0.322444	0.259449	0.0266449	36.8418	0.671554	0.669554	0.656884	0.704764
madSRS3638589	SRR7658669	Madagascar	nonIndustrial	ruralAgriculture	Pasoli et al. 2019	47728540	742163	0.825514	0.719225	0.686605	0.502558	309.939	0.684321	0.635234	0.591105	0.466685	79.9117	0.631229	0.354303	0.26359	0.0528623	57.8986	0.521028	0.508072	0.49035	0.384812
madSRS3638591	SRR7658666	Madagascar	nonIndustrial	ruralAgriculture	Pasoli et al. 2019	42059785	718012	0.783796	0.660026	0.623505	0.421354	293.365	0.682798	0.642443	0.614348	0.485564	157.139	0.745435	0.474201	0.402176	0.150287	79.6838	0.515187	0.502012	0.472929	0.384424
madSRS3638592	SRR7658664	Madagascar	nonIndustrial	ruralAgriculture	Pasoli et al. 2019	22494764	861985	0.956732	0.937918	0.923463	0.868775	158.089	0.885519	0.869055	0.859187	0.820244	35.0733	0.764462	0.561247	0.263011	0.116016	136.821	0.961346	0.960587	0.959141	0.955153
madSRS3638593	SRR7658665	Madagascar	nonIndustrial	ruralAgriculture	Pasoli et al. 2019	18635376	705695	0.819013	0.732912	0.695843	0.491327	252.293	0.680749	0.636076	0.563883	0.45876	62.8938	0.655785	0.463135	0.324181	0.123624	91.3974	0.792147	0.784056	0.776154	0.74522
madSRS3638632	SRR7658680	Madagascar	nonIndustrial	ruralAgriculture	Pasoli et al. 2019	13299571	273508	0.694	0.524771	0.449732	0.165819	68.6038	0.417928	0.357796	0.315446	0.263535	31.3929	0.571605	0.329097	0.196778	0.0651226	10.7205	0.383426	0.381326	0.357668	0.236414
madSRS3638638	SRR7658674	Madagascar	nonIndustrial	ruralAgriculture	Pasoli et al. 2019	13325329	646917	0.727909	0.613923	0.560465	0.314861	282.915	0.687263	0.65243	0.627575	0.528064	71.2233	0.629269	0.389034	0.303116	0.0366877	76.0717	0.39216	0.382728	0.37371	0.307409
madSRS3638642	SRR7658671	Madagascar	nonIndustrial	ruralAgriculture	Pasoli et al. 2019	28114317	705711	0.742936	0.572804	0.527612	0.294028	303.947	0.567067	0.511391	0.465357	0.306423	144.639	0.619739	0.328618	0.256757	0.0334485	71.6715	0.224222	0.21686	0.20142	0.123585
madSRS3638652	SRR7658606	Madagascar	nonIndustrial	ruralAgriculture	Pasoli et al. 2019	9765119	766971	0.862766	0.795287	0.768962	0.627793	283.262	0.739259	0.705807	0.67832	0.600851	41.1187	0.561153	0.33766	0.247654	0.0764588	73.2188	0.733871	0.725299	0.713279	0.65642
madSRS3638653	SRR7658668	Madagascar	nonIndustrial	ruralAgriculture	Pasoli et al. 2019	48760983	552532	0.764638	0.632887	0.575811	0.333752	224.298	0.537582	0.46568	0.381526	0.261938	66.191	0.60387	0.412588	0.283316	0.067084	39.0437	0.562545	0.554917	0.535187	0.458652
madSRS3638654	SRR7658605	Madagascar	nonIndustrial	ruralAgriculture	Pasoli et al. 2019	9509154	639354	0.736519	0.599474	0.54758	0.33131	327.894	0.50501	0.447385	0.405874	0.313516	114.511	0.603279	0.357204	0.241378	0.085205	52.1932	0.538712	0.531371	0.516044	0.430799
madSRS3638655	SRR7658604	Madagascar	nonIndustrial	ruralAgriculture	Pasoli et al. 2019	10327359	732895	0.802287	0.683167	0.641588	0.424182	304.777	0.579874	0.519131	0.414708	0.280767	74.1973	0.56992	0.294648	0.222343	0.0269162	75.242	0.593167	0.5728	0.556877	0.573708
madSRS3638656	SRR7658603	Madagascar	nonIndustrial	ruralAgriculture	Pasoli et al. 2019	10411593	619784	0.758899	0.629933	0.577809	0.369378	282.031	0.538728	0.462171	0.41903	0.294614	79.1326	0.546818	0.382045	0.252788	0.0995261	99.3508	0.618186	0.603423	0.563149	0.478965
madSRS3638657	SRR7658601	Madagascar	nonIndustrial	ruralAgriculture	Pasoli et al. 2019	7309809	710077	0.757726	0.635037	0.602598	0.386012	342.663	0.651481	0.614272	0.593266	0.472987	97.8788	0.607778	0.346104	0.265461	0.0887252	89.8217	0.455834	0.450557	0.425582	0.370973
madSRS3638658	SRR7658600	Madagascar	nonIndustrial	ruralAgriculture	Pasoli et al. 2019	8720765	655810	0.720552	0.607235	0.499376	0.221817	309.55	0.614422	0.521562	0.245451	0.093856	18.3503	0.307551	0.178414	0.14877	0.0412531	24.7704	0.697512	0.697512	0.696173	0.675741
madSRS3638659	SRR7658602	Madagascar	nonIndustrial	ruralAgriculture	Pasoli et al. 2019	8313544	686373	0.773573	0.674263	0.63666	0.402626	305.852	0.641384	0.602002	0.518183	0.398274	46.2114	0.596829	0.328199	0.269692	0.0986166	101.962	0.62917	0.62577	0.59621	0.574488
madSRS3638660	SRR7658598	Madagascar	nonIndustrial	ruralAgriculture	Pasoli et al. 2019	15104120	737970	0.735685	0.62843	0.598143	0.318238	349.776	0.717355	0.699036	0.68361	0.540856	62.9889	0.616288	0.404999	0.335665	0.0684959	102.57	0.526272	0.524353	0.518536	0.428646
madSRS3638661	SRR7658599	Madagascar	nonIndustrial	ruralAgriculture	Pasoli et al. 2019	8957488	658904	0.798226	0.709808	0.675978	0.443323	269.652	0.718051	0.69359	0.647451	0.54522	41.6614	0.651589	0.499632	0.470624	0.261291	67.5597	0.506733	0.506733	0.499477	0.414558
madSRS3638662	SRR7658597	Madagascar	nonIndustrial	ruralAgriculture	Pasoli et al. 2019	15054128	587520	0.765318	0.619512	0.58138	0.361252	245.366	0.621093	0.573543	0.540918	0.403656	103.52	0.669316	0.333523	0.268932	0.0386391	65.8099	0.37015	0.355738	0.333787	0.255371
madSRS3638663	SRR7658596	Madagascar	nonIndustrial	ruralAgriculture	Pasoli et al. 2019	13668514	638158	0.673113	0.47322	0.423916	0.140551	364.092	0.426511	0.328434	0.284633	0.105704	185.898	0.629597	0.307546	0.23125	0.00714079	67.4938	0.373059	0.321476	0.271442	0.131243
madSRS3638665	SRR7658595	Madagascar	nonIndustrial	ruralAgriculture	Pasoli et al. 2019	14408206	749841	0.81171	0.715074	0.684762	0.491333	305.666	0.778058	0.755715	0.740437	0.657306	34.6755	0.614373	0.4743	0.422011	0.291709	74.106	0.40603	0.402237	0.397344	0.326907
madSRS3638666	SRR7658593	Madagascar	nonIndustrial	ruralAgriculture	Pasoli et al. 2019	12907177	619960	0.77458	0.674138	0.637147	0.333396	261.401	0.737059	0.683071	0.605242	0.303764	33.7273	0.610858	0.402302	0.176476	0.0170053	18.1182	0.444906	0.443887	0.422926	0.387677
madSRS3638667	SRR7658594	Madagascar	nonIndustrial	ruralAgriculture	Pasoli et al. 2019	12709991	852069	0.918872	0.884723	0.865807	0.756907	169.716	0.732593	0.685946	0.555102	0.454752	19.4944	0.568712	0.345504	0.301271	0.0540571	64.9045	0.868949	0.866484	0.857419	0.828825
madSRS3638668	SRR7658590	Madagascar	nonIndustrial	ruralAgriculture	Pasoli et al. 2019	11120288	831063	0.942906	0.920856	0.904392	0.83772	165.274	0.89451	0.885575	0.878585	0.860109	21.0684	0.648751	0.440028	0.222317	0.093245	84.144	0.934982	0.934982	0.933207	0.947377
madSRS3638669	SRR7658592	Madagascar	nonIndustrial	ruralAgriculture	Pasoli et al. 2019	12227080	568107	0.749952	0.598416	0.541823	0.300066	265.205	0.514379	0.435489	0.325431	0.172974	100.185	0.633333	0.255171	0.196999	0.0249723	41.1844	0.403006	0.382189	0.361701	0.272402
madSRS3638670	SRR7658591	Madagascar	nonIndustrial	ruralAgriculture	Pasoli et al. 2019	12651027	491911	0.777802	0.666248	0.624697	0.37446	146.572	0.634721	0.592323	0.532675	0.417995	38.0069	0.587494	0.368168	0.261536	0.0441839	41.4636	0.584814	0.581355	0.567986	0.566511
madSRS3638671	SRR7658588	Madagascar	nonIndustrial	ruralAgriculture	Pasoli et al. 2019	34273077	599312	0.771701	0.635796	0.594113	0.395487	256.753	0.604494	0.545804	0.509251	0.380021	83.7763	0.594887	0.325395	0.251075	0.0499349	50.7315	0.48033	0.46966	0.445989	0.379342
madSRS3638672	SRR7658587	Madagascar	nonIndustrial	ruralAgriculture	Pasoli et al. 2019	23209763	517294	0.70805	0.574035	0.528258	0.247134	233.229	0.540422	0.475963	0.436314	0.244959	102.181	0.715819	0.430466	0.360106	0.111012	41.2158	0.294949	0.276796	0.26205	0.13444
madSRS3638673	SRR7658586	Madagascar	nonIndustrial	ruralAgriculture	Pasoli et al. 2019	32845377	761008	0.763383	0.606009	0.566748	0.377118	349.036	0.575434	0.527147	0.489696	0.359567	135.159	0.592657	0.341401	0.279237	0.0500233	87.7114	0.268837	0.258787	0.252926	0.188004
madSRS3638674	SRR7658589	Madagascar	nonIndustrial	ruralAgriculture	Pasoli et al. 2019	12161684	697364	0.761506	0.652378	0.621004	0.385887	301.757	0.670082	0.638805	0.585191	0.454631	51.0634	0.62842	0.47245	0.427835	0.249182	79.0387	0.299388	0.29348	0.289333	0.203237
madSRS3638675	SRR7658585	Madagascar	nonIndustrial	ruralAgriculture	Pasoli et al. 2019	13315203	768747	0.866567	0.810889	0.784805	0.624892	173.005	0.819895	0.794557	0.750095	0.692189	29.9005	0.64616	0.451304	0.325934	0.113049	97.3989	0.796995	0.795532	0.793854	0.774589
madSRS3638676	SRR7658583	Madagascar	nonIndustrial	ruralAgriculture	Pasoli et al. 2019	37629924	851642	0.961781	0.947445	0.933682	0.873695	95.8187	0.901899	0.89266	0.886709	0.871899	8.5933	0.604358	0.373	0.239752	0.0382301	69.6726	0.958247	0.957263	0.955165	0.950534
madSRS3638677	SRR7658584	Madagascar	nonIndustrial	ruralAgriculture	Pasoli et al. 2019	17156469	720817	0.780751	0.685494	0.642654	0.356837	281.44	0.705333	0.655877	0.506152	0.403025	49.1379	0.655974	0.48751	0.376452	0.186795	66.3649	0.655112	0.648595	0.643996	0.620266
madSRS3638678	SRR7658582	Madagascar	nonIndustrial	ruralAgriculture	Pasoli et al. 2019	37516966	739516	0.752555	0.634411	0.60277	0.356117	319.032	0.713262	0.681029	0.642275	0.534927	95.2159	0.640576	0.413727	0.353165	0.106181	111.142	0.507312	0.502832	0.492707	0.419802
SAMEA4545280	SAMEA4545280	Kazakhstan	Industrial	Central/East Asian Industrial	Kushugulova et al. 2018	28535003	775388	0.832638	0.706287	0.686511	0.57474	262.077	0.647185	0.578323	0.55005	0.506826	243.654	0.789241	0.570122	0.525386	0.416044	120.238	0.748849	0.743972	0.725672	0.659273
SAMEA4545282	SAMEA4545282	Kazakhstan	Industrial	Central/East Asian Industrial	Kushugulova et al. 2018	33982413	674243	0.78573	0.653522	0.620808	0.434402	302.611	0.525384	0.465178	0.427279	0.272051	159.328	0.729698	0.440208	0.385738	0.187995	63.7376	0.492562	0.478047	0.457789	0.388191
SAMEA4545284	SAMEA4545284	Kazakhstan	Industrial	Central/East Asian Industrial	Kushugulova et al. 2018	28807033	719122	0.81299	0.69791	0.668989	0.511357	283.337	0.559271	0.499929	0.462649	0.354374	95.5808	0.632864	0.414146	0.364779	0.225672	106.634	0.774763	0.77054	0.750663	0.729784
SAMEA4545288	SAMEA4545288	Kazakhstan	Industrial	Central/East Asian Industrial	Kushugulova et al. 2018	37760208	746325	0.827071	0.724046	0.695016	0.510474	199.581	0.651252	0.623699	0.600795	0.490488	128.227	0.646699	0.45659	0.389021	0.224328	77.6751	0.713563	0.699252	0.666915	0.619331
SAMEA4545296	SAMEA4545296	Kazakhstan	Industrial	Central/East Asian Industrial	Kushugulova et al. 2018	22032909	727415	0.855528	0.800163	0.789139	0.657916	235.802	0.938322	0.938322	0.937015	0.902217	9.54651	0.35794	0.241212	0.20599	0.376995	269.417	0.982121	0.982121	0.981782	0.980358
SAMEA4545308	SAMEA4545308	Kazakhstan	Industrial	Central/East Asian Industrial	Kushugulova et al. 2018	24943953	758106	0.873932	0.801588	0.77742	0.655911	242.527	0.73632	0.710094	0.686266	0.611419	119.569	0.837056	0.666749	0.642735	0.57608	124.676	0.829342	0.827699	0.81132	0.783789
SAMEA4545326	SAMEA4545326	Kazakhstan	Industrial	Central/East Asian Industrial	Kushugulova et al. 2018	35447020	708786	0.838412	0.737628	0.709762	0.566009	223.902	0.668376	0.627013	0.602151	0.516276	99.5304	0.726088	0.482102	0.431354	0.277744	109.596	0.799	0.776202	0.754524	0.727693
SAMEA4545332	SAMEA4545332	Kazakhstan	Industrial	Central/East Asian Industrial	Kushugulova et al. 2018	29677473	738259	0.783795	0.661775	0.631135	0.47221	284.799	0.60135	0.555678	0.530482	0.437539	114.909	0.60744	0.395311	0.335678	0.162122	123.534	0.747587	0.737835	0.720364	0.684006
SAMEA4545340	SAMEA4545340	Kazakhstan	Industrial	Central/East Asian Industrial	Kushugulova et al. 2018	25224342	737013	0.869208	0.793225	0.766201	0.641501	229.463	0.607361	0.548155	0.511602	0.413293	93.1015	0.692173	0.442845	0.377561	0.17605	112.027	0.835347	0.828568	0.795514	0.786056
SAMEA4545360	SAMEA4545360	Kazakhstan	Industrial	Central/East Asian Industrial	Kushugulova et al. 2018	25414778	645958	0.699774	0.50765	0.460536	0.213814	295.601	0.482429	0.393811	0.342463	0.166651	179.229	0.695688	0.347399	0.273052	0.030418	68.4826	0.390341	0.374902	0.343315	0.242259
SAMEA4545362	SAMEA4545362	Kazakhstan	Industrial	Central/East Asian Industrial	Kushugulova et al. 2018	26061320	662692	0.686937	0.55238	0.512533	0.224266	323.718	0.575094	0.516936	0.47485	0.312559	107.095	0.607197	0.345715	0.284269	0.0699826	85.6855	0.284521	0.208487	0.192319	0.0992812
SAMEA4545364	SAMEA4545364	Kazakhstan	Industrial	Central/East Asian Industrial	Kushugulova et al. 2018	23120948	805488	0.912536	0.85383	0.836965	0.751329	189.707	0.720788	0.690815	0.670429	0.6178	94.1556	0.767972	0.59831	0.564214	0.461042	124.445	0.880785	0.877889	0.870512	0.844173
SAMEA4545372	SAMEA4545372	Kazakhstan	Industrial	Central/East Asian Industrial	Kushugulova et al. 2018	29608238	715351	0.812365	0.698426	0.66398	0.496172	335.888	0.63596	0.587973	0.56343	0.488117	122.065	0.686748	0.451076	0.412316	0.303056	59.0163	0.458964	0.447904	0.3997	0.290254
SAMEA4545380	SAMEA4545380	Kazakhstan	Industrial	Central/East Asian Industrial	Kushugulova et al. 2018	34502473	694763	0.765529	0.634184	0.587574	0.412596	300.883	0.589076	0.528001	0.471291	0.37999	140.666	0.702381	0.437465	0.375008	0.203502	115.813	0.667569	0.659562	0.628954	0.579926
SAMEA4545388	SAMEA4545388	Kazakhstan	Industrial	Central/East Asian Industrial	Kushugulova et al. 2018	28944344	756345	0.853762	0.757664	0.738668	0.595338	241.479	0.54848	0.521797	0.494201	0.409001	111.978	0.734643	0.644198	0.629702	0.604431	159.99	0.918963	0.917575	0.915925	0.903807
SAMEA4545394	SAMEA4545394	Kazakhstan	Industrial	Central/East Asian Industrial	Kushugulova et al. 2018	34968707	730359	0.836591	0.760039	0.72942	0.566636	301.277	0.806821	0.78978	0.775508	0.700603	86.3903	0.605819	0.39267	0.349742	0.205969	160.794	0.873684	0.872221	0.863962	0.835407
SAMEA4545396	SAMEA4545396	Kazakhstan	Industrial	Central/East Asian Industrial	Kushugulova et al. 2018	42315496	669590	0.764144	0.630505	0.591647	0.4046	269.573	0.571256	0.5141	0.475877	0.374676	109.939	0.641121	0.394674	0.335011	0.153258	88.0228	0.536206	0.510046	0.441327	0.441767
SAMEA4545400	SAMEA4545400	Kazakhstan	Industrial	Central/East Asian Industrial	Kushugulova et al. 2018	35925853	775180	0.83474	0.739616	0.710039	0.558558	304.597	0.649565	0.611226	0.582042	0.525416	162.79	0.71051	0.574661	0.54119	0.462584	61.3694	0.511172	0.493209	0.443985	0.365734
SAMEA4545406	SAMEA4545406	Kazakhstan	Industrial	Central/East Asian Industrial	Kushugulova et al. 2018	31510205	701989	0.756833	0.60956	0.57052	0.358147	314.951	0.479379	0.410951	0.359876	0.234437	167.295	0.684381	0.364548	0.296935	0.077642	75.1227	0.606516	0.57122	0.532575	0.466066
SAMEA4545412	SAMEA4545412	Kazakhstan	Industrial	Central/East Asian Industrial	Kushugulova et al. 2018	27204264	705275	0.785127	0.667084	0.634333	0.442082	296.883	0.675451	0.627249	0.593899	0.467324	158.01	0.734837	0.379662	0.326745	0.0958149	183.432	0.802365	0.796232	0.78479	0.757224
SAMEA4545420	SAMEA4545420	Kazakhstan	Industrial	Central/East Asian Industrial	Kushugulova et al. 2018	25380226	668668	0.79869	0.66577	0.630897	0.422206	313.906	0.504699	0.429036	0.384123	0.271888	79.1785	0.553619	0.434001	0.390378	0.2591	50.1869	0.516834	0.510903	0.463349	0.427213
SAMEA4545422	SAMEA4545422	Kazakhstan	Industrial	Central/East Asian Industrial	Kushugulova et al. 2018	26489181	704775	0.81672	0.743358	0.725465	0.529921	203.488	0.861746	0.853147	0.845294	0.790511	31.8601	0.731264	0.573552	0.543875	0.401252	155.6	0.742562	0.741699	0.735024	0.721715
SAMEA4545430	SAMEA4545430	Kazakhstan	Industrial	Central/East Asian Industrial	Kushugulova et al. 2018	32493058	736272	0.791453	0.699618	0.675315	0.472165	297.655	0.731114	0.697417	0.678338	0.561279	62.0257	0.682786	0.493812	0.438735	0.291627	128.216	0.574961	0.574668	0.562684	0.520391
SAMEA4545434	SAMEA4545434	Kazakhstan	Industrial	Central/East Asian Industrial	Kushugulova et al. 2018	30725032	661794	0.747568	0.576628	0.539071	0.349277	320.255	0.52392	0.434656	0.397159	0.267394	250.21	0.696589	0.348086	0.284654	0.107759	77.8193	0.354695	0.325115	0.283548	0.208251
SAMEA4545446	SAMEA4545446	Kazakhstan	Industrial	Central/East Asian Industrial	Kushugulova et al. 2018	27178186	769043	0.832956	0.73511	0.710015	0.607098	271.55	0.620101	0.574235	0.534414	0.509675	168.006	0.761977	0.643526	0.61995	0.561212	130.17	0.838606	0.826238	0.782344	0.776661
SAMEA4545450	SAMEA4545450	Kazakhstan	Industrial	Central/East Asian Industrial	Kushugulova et al. 2018	25134037	719195	0.800709	0.66169	0.634088	0.483316	273.625	0.598553	0.550678	0.519057	0.411156	170.816	0.719128	0.40019	0.341637	0.183236	97.3197	0.650448	0.637989	0.617144	0.550047
SM01	SRR1761698	Matses, Peru	nonIndustrial	hunterGather	Obregon-Tito et al. 2015	36243326	650703	0.757788	0.632122	0.603246	0.41806	303.018	0.518475	0.486541	0.458788	0.362836	127.451	0.608848	0.214593	0.183707	0.0221112	56.3808	0.277034	0.277034	0.228	0.162446
SM02	SRR1761699	Matses, Peru	nonIndustrial	hunterGather	Obregon-Tito et al. 2015	46085816	599756	0.683847	0.528341	0.489719	0.26043	361.537	0.444777	0.381943	0.335771	0.224474	110.149	0.552543	0.247366	0.211505	0.0767846	45.7974	0.230511	0.230511	0.201069	0.126016
SM03	SRR1761700	Matses, Peru	nonIndustrial	hunterGather	Obregon-Tito et al. 2015	22843103	644127	0.703564	0.545383	0.514916	0.288945	313.985	0.456205	0.4184	0.384731	0.248942	198.94	0.673387	0.273373	0.243103	0.0862104	72.6057	0.277339	0.277339	0.238473	0.130433
SM05	SRR1761701	Matses, Peru	nonIndustrial	hunterGather	Obregon-Tito et al. 2015	23906323	653493	0.808633	0.742146	0.710726	0.522441	247.126	0.734257	0.728177	0.721684	0.642217	72.9324	0.709277	0.544296	0.303561	0.0967021	114.018	0.525209	0.525209	0.504244	0.432598
SM10	N/A	Matses, Peru	nonIndustrial	hunterGather	Obregon-Tito et al. 2015	27723664	635144	0.700644	0.562118	0.5296	0.297901	356.441	0.408119	0.356668	0.322752	0.207256	130.497	0.520293	0.191753	0.171281	0.0212178	53.9487	0.372039	0.372039	0.322066	0.245759
SM11	SRR1761702	Matses, Peru	nonIndustrial	hunterGather	Obregon-Tito et al. 2015	33348829	616471	0.660875	0.488164	0.453667	0.187391	358.152	0.414313	0.362311	0.320931	0.140403	193.327	0.656746	0.304489	0.287455	0.0884368	56.2406	0.178464	0.165025	0.118472	0.0337103
SM18	SRR1761703	Matses, Peru	nonIndustrial	hunterGather	Obregon-Tito et al. 2015	32026148	655400	0.709371	0.552637	0.520426	0.283984	343.921	0.466456	0.417299	0.351354	0.227244	124.685	0.547486	0.235979	0.210397	0.0232162	73.5769	0.213488	0.213488	0.17656	0.11614
SM20	SRR1761704	Matses, Peru	nonIndustrial	hunterGather	Obregon-Tito et al. 2015	30099313	592657	0.657327	0.447219	0.404411	0.127633	353.347	0.285561	0.222991	0.186065	0.0684979	171.864	0.522444	0.181221	0.152872	0.0218585	59.6044	0.160448	0.147352	0.0968676	0.0305432
SM23	SRR1761705	Matses, Peru	nonIndustrial	hunterGather	Obregon-Tito et al. 2015	30146410	614029	0.701064	0.58457	0.557334	0.311953	380.182	0.573766	0.531107	0.497737	0.317236	130.18	0.69117	0.346628	0.325184	0.025766	53.2483	0.357683	0.346128	0.334824	0.153166
SM24	SRR1761706	Matses, Peru	nonIndustrial	hunterGather	Obregon-Tito et al. 2015	32991287	675767	0.788884	0.703436	0.680167	0.479733	333.061	0.649905	0.615334	0.59401	0.481352	70.707	0.495478	0.369355	0.357166	0.255636	93.7095	0.401621	0.398587	0.398587	0.373755
SM25	SRR1761707	Matses, Peru	nonIndustrial	hunterGather	Obregon-Tito et al. 2015	31026199	695519	0.778643	0.644786	0.619326	0.42972	298.902	0.577313	0.548553	0.529335	0.4111	98.646	0.580437	0.332133	0.309966	0.173001	83.6744	0.299381	0.291302	0.283684	0.214255
SM28	SRR1761708	Matses, Peru	nonIndustrial	hunterGather	Obregon-Tito et al. 2015	27389507	636308	0.70742	0.528333	0.494697	0.274682	318.529	0.462912	0.404138	0.378672	0.233572	187.48	0.644101	0.276682	0.234279	0.0215573	63.4851	0.210964	0.189874	0.145532	0.0971066
SM29	SRR1761709	Matses, Peru	nonIndustrial	hunterGather	Obregon-Tito et al. 2015	30151973	606462	0.689107	0.532506	0.491339	0.306631	399.172	0.430367	0.37086	0.335703	0.224566	162.994	0.588478	0.27079	0.209723	0.033989	49.7802	0.250929	0.250929	0.214117	0.108473
SM30	SRR1761710	Matses, Peru	nonIndustrial	hunterGather	Obregon-Tito et al. 2015	27805060	673129	0.742808	0.623838	0.597	0.414376	326.601	0.605236	0.579373	0.558227	0.453271	99.0362	0.608677	0.300196	0.281105	0.119941	98.4892	0.326985	0.326985	0.316186	0.240213
SM31	SRR1761711	Matses, Peru	nonIndustrial	hunterGather	Obregon-Tito et al. 2015	30133715	624466	0.700119	0.513796	0.477612	0.251763	320.494	0.444564	0.382418	0.337289	0.215981	198.857	0.597059	0.202389	0.168921	0.0148335	58.4001	0.249763	0.249763	0.187369	0.0799397
SM32	SRR1761712	Matses, Peru	nonIndustrial	hunterGather	Obregon-Tito et al. 2015	35061331	597454	0.636237	0.462118	0.421159	0.18927	424.239	0.329981	0.242194	0.203267	0.0754596	151.202	0.498259	0.197978	0.142757	0.00616061	45.4798	0.186569	0.186569	0.136206	0.11369
SM33	SRR1761713	Matses, Peru	nonIndustrial	hunterGather	Obregon-Tito et al. 2015	28563888	569410	0.635881	0.435266	0.396707	0.143485	401.362	0.341315	0.269258	0.226917	0.0778655	196.442	0.568135	0.207749	0.164281	0.00589916	44.6935	0.220506	0.220506	0.145052	0.0600689
SM34	SRR1761714	Matses, Peru	nonIndustrial	hunterGather	Obregon-Tito et al. 2015	26961514	647218	0.704621	0.570508	0.540002	0.298023	332.709	0.496234	0.455502	0.407788	0.258828	97.568	0.506097	0.228621	0.205884	0.0312555	100.799	0.361472	0.357125	0.346061	0.281554
SM37	SRR1761715	Matses, Peru	nonIndustrial	hunterGather	Obregon-Tito et al. 2015	27433220	616284	0.700548	0.541892	0.507407	0.286694	330.278	0.501695	0.449711	0.416417	0.273471	145.907	0.657159	0.195694	0.167455	0.0130025	70.2801	0.361866	0.355837	0.328456	0.198409
SM39	SRR1761716	Matses, Peru	nonIndustrial	hunterGather	Obregon-Tito et al. 2015	33510372	647945	0.747047	0.620645	0.5867	0.405396	353.104	0.48199	0.423089	0.391321	0.273187	117.144	0.601686	0.197455	0.166826	0.0202152	65.5594	0.354453	0.354453	0.327955	0.357426
SM40	SRR1761717	Matses, Peru	nonIndustrial	hunterGather	Obregon-Tito et al. 2015	33098422	553871	0.650849	0.481442	0.448741	0.207056	375.95	0.402697	0.325595	0.285325	0.124149	138.712	0.614465	0.248764	0.222497	0.0104556	47.7062	0.244839	0.22944	0.204318	0.0984136
SM41	SRR1761718	Matses, Peru	nonIndustrial	hunterGather	Obregon-Tito et al. 2015	30877682	664645	0.73157	0.607923	0.580321	0.381808	329.539	0.552443	0.522489	0.467917	0.361967	111.1	0.58662	0.264035	0.247376	0.072265	101.723	0.547625	0.547625	0.535434	0.511161
SM42	SRR1761719	Matses, Peru	nonIndustrial	hunterGather	Obregon-Tito et al. 2015	28698309	589056	0.688138	0.553723	0.522807	0.26536	346.379	0.48234	0.434781	0.403037	0.25486	108.765	0.591716	0.270735	0.250107	0.0519077	71.4833	0.328367	0.309096	0.300065	0.175767
SM43	SRR1761720	Matses, Peru	nonIndustrial	hunterGather	Obregon-Tito et al. 2015	31343591	632894	0.758664	0.64582	0.616756	0.40907	275.567	0.567201	0.53534	0.506428	0.358058	91.1882	0.570606	0.263825	0.240172	0.0824635	136.208	0.603447	0.603447	0.592952	0.562419
SM44	SRR1761721	Matses, Peru	nonIndustrial	hunterGather	Obregon-Tito et al. 2015	31275968	637805	0.731533	0.584958	0.55021	0.295597	313.451	0.506906	0.454057	0.367939	0.244237	103.189	0.572839	0.246646	0.226249	0.0776136	80.627	0.509458	0.503565	0.491271	0.464998
SRR3992955	SRR3992955	Mongolia	nonIndustrial	pastoral	Zhang et al. 2014	33725988	795448	0.833089	0.765243	0.735738	0.596516	368.561	0.751036	0.727237	0.706225	0.613055	105.228	0.678862	0.377821	0.312811	0.0485205	172.742	0.782341	0.777381	0.772911	0.736991
SRR3992956	SRR3992956	Mongolia	nonIndustrial	pastoral	Zhang et al. 2014	19521412	830590	0.762452	0.637268	0.597649	0.395008	384.527	0.628155	0.598326	0.579664	0.498855	122.881	0.544478	0.331473	0.261567	0.0303244	89.2145	0.366612	0.350877	0.299423	0.193943
SRR3992957	SRR3992957	Mongolia	nonIndustrial	pastoral	Zhang et al. 2014	15685452	833982	0.807402	0.721956	0.697656	0.518069	434.643	0.784964	0.769395	0.759092	0.697121	172.263	0.697102	0.549943	0.514767	0.339268	147.201	0.74082	0.737532	0.73065	0.684234
SRR3992958	SRR3992958	Mongolia	nonIndustrial	pastoral	Zhang et al. 2014	22539642	808651	0.762494	0.618156	0.572378	0.422825	447.108	0.534178	0.48234	0.443851	0.361998	319.432	0.618692	0.305869	0.229152	0.0557167	79.3145	0.458314	0.415231	0.389744	0.325954
SRR3992959	SRR3992959	Mongolia	nonIndustrial	pastoral	Zhang et al. 2014	25753671	821662	0.771475	0.63759	0.602752	0.433087	419.734	0.57267	0.527254	0.501761	0.386536	289.189	0.692721	0.376488	0.308717	0.0898635	89.0345	0.6434	0.623458	0.598166	0.481979
SRR3992960	SRR3992960	Mongolia	nonIndustrial	pastoral	Zhang et al. 2014	13661934	838025	0.798783	0.714783	0.684167	0.49134	485.052	0.823523	0.811197	0.798415	0.746986	162.518	0.693504	0.489341	0.428397	0.1485	110.527	0.595851	0.591717	0.581971	0.524037
SRR3992961	SRR3992961	Mongolia	nonIndustrial	pastoral	Zhang et al. 2014	35735349	814722	0.738014	0.56239	0.517963	0.332048	420.892	0.496185	0.435961	0.399175	0.274527	309.931	0.658139	0.369922	0.298896	0.097234	70.0906	0.339111	0.29538	0.257816	0.101419
SRR3992962	SRR3992962	Mongolia	nonIndustrial	pastoral	Zhang et al. 2014	28742470	807216	0.860278	0.774349	0.746863	0.609984	421.342	0.777753	0.757792	0.743839	0.699963	180.381	0.7788	0.635752	0.590672	0.443931	71.0406	0.703272	0.691046	0.673949	0.587071
SRR3992963	SRR3992963	Mongolia	nonIndustrial	pastoral	Zhang et al. 2014	19342560	827649	0.766288	0.645469	0.608758	0.432428	455.596	0.627267	0.589393	0.565896	0.476735	223.243	0.651754	0.372733	0.303969	0.0639452	87.6967	0.511536	0.489181	0.458818	0.362741
SRR3992964	SRR3992964	Mongolia	nonIndustrial	pastoral	Zhang et al. 2014	12991624	801047	0.872574	0.797262	0.772758	0.696204	352.691	0.728967	0.706726	0.687196	0.65145	232.375	0.774262	0.563394	0.516549	0.429377	64.5103	0.785893	0.780296	0.759919	0.701848
SRR3992965	SRR3992965	Mongolia	nonIndustrial	pastoral	Zhang et al. 2014	39411011	828939	0.784669	0.667304	0.629571	0.468479	408.571	0.647326	0.621237	0.600409	0.516418	191.435	0.651762	0.387278	0.299537	0.0598621	107.145	0.687802	0.672688	0.659927	0.595737
SRR3992966	SRR3992966	Mongolia	nonIndustrial	pastoral	Zhang et al. 2014	19080039	809339	0.798899	0.682926	0.643591	0.503739	389.133	0.626716	0.588975	0.564072	0.487947	256.385	0.697574	0.453442	0.378995	0.216703	87.1119	0.59949	0.579337	0.507214	0.453643
SRR3992967	SRR3992967	Mongolia	nonIndustrial	pastoral	Zhang et al. 2014	26367323	816351	0.839831	0.731192	0.699037	0.569657	400.316	0.682356	0.649778	0.623033	0.559921	214.424	0.750698	0.563148	0.514004	0.399368	115.989	0.780282	0.7674	0.753187	0.710574
SRR3992968	SRR3992968	Mongolia	nonIndustrial	pastoral	Zhang et al. 2014	18999850	827070	0.830654	0.752806	0.727793	0.571647	369.937	0.899023	0.890931	0.872626	0.858513	83.2868	0.794574	0.694918	0.661046	0.549149	105.579	0.473702	0.469548	0.454167	0.363641
SRR3992969	SRR3992969	Mongolia	nonIndustrial	pastoral	Zhang et al. 2014	45304722	834055	0.827856	0.745593	0.719568	0.541405	399.567	0.804138	0.787038	0.776672	0.718957	136.931	0.772154	0.643489	0.595024	0.401766	183.926	0.819166	0.814946	0.808555	0.760278
SRR3992970	SRR3992970	Mongolia	nonIndustrial	pastoral	Zhang et al. 2014	17839818	810894	0.726525	0.581691	0.533347	0.355759	501.624	0.585834	0.543425	0.517817	0.4131	276.303	0.623767	0.341459	0.250071	0.0436809	70.4291	0.313506	0.286707	0.251095	0.102528
SRR3992971	SRR3992971	Mongolia	nonIndustrial	pastoral	Zhang et al. 2014	27488601	812278	0.83388	0.752574	0.730921	0.58871	411.444	0.779176	0.763748	0.755381	0.690657	141.888	0.6513	0.454349	0.392046	0.125731	192.526	0.934401	0.931378	0.927326	0.896405
SRR3992972	SRR3992972	Mongolia	nonIndustrial	pastoral	Zhang et al. 2014	17637830	827959	0.725174	0.601803	0.565161	0.32388	433.057	0.707568	0.680233	0.661033	0.570884	170.634	0.691398	0.432258	0.355312	0.126127	118.484	0.34522	0.32826	0.323966	0.231838
SRR3992973	SRR3992973	Mongolia	nonIndustrial	pastoral	Zhang et al. 2014	58688432	829004	0.782853	0.627248	0.579626	0.481103	345.764	0.531572	0.465603	0.426847	0.361987	511.781	0.738352	0.424708	0.354931	0.19461	89.8718	0.844468	0.826088	0.751893	0.744632
SRR3992974	SRR3992974	Mongolia	nonIndustrial	pastoral	Zhang et al. 2014	16764449	769892	0.796985	0.660614	0.627531	0.463611	407.479	0.609589	0.562116	0.538494	0.443139	323.816	0.733057	0.408448	0.338103	0.168818	79.5894	0.58151	0.537863	0.482982	0.377714
SRR3992975	SRR3992975	Mongolia	nonIndustrial	pastoral	Zhang et al. 2014	16463771	809511	0.705549	0.550514	0.507884	0.279147	482.011	0.572362	0.526571	0.49794	0.369981	310.561	0.691752	0.358061	0.287404	0.0483165	109.862	0.478147	0.454828	0.436106	0.309581
SRR3992976	SRR3992976	Mongolia	nonIndustrial	pastoral	Zhang et al. 2014	15287235	766090	0.743715	0.618419	0.581908	0.3762	462.005	0.671785	0.642189	0.616082	0.521525	187.053	0.658945	0.417826	0.35455	0.129207	97.478	0.376804	0.3684	0.340467	0.251824
SRR3992977	SRR3992977	Mongolia	nonIndustrial	pastoral	Zhang et al. 2014	15784727	820389	0.781569	0.682278	0.651531	0.462031	470.954	0.75606	0.737589	0.723517	0.656117	192.186	0.7152	0.524037	0.463256	0.231003	114.563	0.664794	0.660611	0.649968	0.555266
SRR3992978	SRR3992978	Mongolia	nonIndustrial	pastoral	Zhang et al. 2014	28261630	819813	0.703288	0.513637	0.460908	0.23879	434.695	0.480414	0.417459	0.381987	0.233394	364.336	0.64305	0.313183	0.234576	0.0113803	135.036	0.674532	0.639808	0.61433	0.536036
SRR3992979	SRR3992979	Mongolia	nonIndustrial	pastoral	Zhang et al. 2014	18904018	816548	0.753957	0.593495	0.547461	0.370172	412.488	0.585929	0.535089	0.498287	0.396473	316.619	0.698446	0.378415	0.304599	0.116965	96.696	0.529144	0.503449	0.467955	0.372497
SRR3992980	SRR3992980	Mongolia	nonIndustrial	pastoral	Zhang et al. 2014	21903639	773510	0.746421	0.611817	0.566587	0.380076	404.986	0.591834	0.539691	0.510249	0.394159	214.503	0.6593	0.381477	0.312657	0.0822119	102.119	0.554576	0.530215	0.500885	0.405598
SRR3992981	SRR3992981	Mongolia	nonIndustrial	pastoral	Zhang et al. 2014	24860606	826211	0.683087	0.468099	0.414797	0.206436	431.98	0.447868	0.373055	0.332405	0.15682	519.303	0.677714	0.319249	0.243823	0.0303443	69.7833	0.381451	0.316787	0.278515	0.13774
SRR3992982	SRR3992982	Mongolia	nonIndustrial	pastoral	Zhang et al. 2014	14170542	831104	0.774315	0.659877	0.629136	0.450128	442.752	0.637155	0.606052	0.588035	0.491654	185.769	0.641715	0.36609	0.287787	0.0718812	143.892	0.613107	0.602908	0.596991	0.527754
SRR3992983	SRR3992983	Mongolia	nonIndustrial	pastoral	Zhang et al. 2014	17554523	821989	0.721212	0.541948	0.475437	0.279783	438.683	0.49995	0.444964	0.409962	0.301227	365.228	0.657085	0.347215	0.255165	0.0511473	67.529	0.41191	0.357615	0.306953	0.139392
SRR3992984	SRR3992984	Mongolia	nonIndustrial	pastoral	Zhang et al. 2014	21126674	789436	0.830124	0.71807	0.689925	0.598269	347.474	0.661754	0.624174	0.60031	0.560862	319.395	0.740869	0.458201	0.401835	0.298	80.8947	0.686801	0.672588	0.653954	0.573349
SRR3992985	SRR3992985	Mongolia	nonIndustrial	pastoral	Zhang et al. 2014	45522991	841022	0.852928	0.771497	0.7375	0.72	271.586	0.691894	0.657102	0.632991	0.640709	271.274	0.845602	0.7929	0.771603	0.740454	105.098	0.839065	0.828251	0.814388	0.770154
SRR3992986	SRR3992986	Mongolia	nonIndustrial	pastoral	Zhang et al. 2014	19670088	810212	0.822166	0.736085	0.710408	0.538259	326.635	0.770941	0.751853	0.740044	0.672573	94.5856	0.711902	0.535521	0.479854	0.261797	164.964	0.812015	0.808626	0.797316	0.759786
SRR3992987	SRR3992987	Mongolia	nonIndustrial	pastoral	Zhang et al. 2014	55752435	838784	0.846087	0.751279	0.717874	0.617732	326.252	0.668321	0.627502	0.599296	0.545048	283.511	0.785836	0.593695	0.54381	0.428788	95.9233	0.751676	0.728175	0.683602	0.652358
SRR3992988	SRR3992988	Mongolia	nonIndustrial	pastoral	Zhang et al. 2014	19611734	808872	0.804632	0.675787	0.640097	0.49265	423.215	0.641924	0.605541	0.584762	0.517628	264.682	0.718219	0.471695	0.40492	0.238309	97.2835	0.61377	0.593865	0.530063	0.425627
SRR3992989	SRR3992989	Mongolia	nonIndustrial	pastoral	Zhang et al. 2014	18597217	812132	0.762891	0.660375	0.619551	0.409264	440.023	0.733901	0.712649	0.69771	0.611525	143.532	0.66002	0.419449	0.349515	0.0867926	145.177	0.629398	0.619988	0.599319	0.526902
SRR3992990	SRR3992990	Mongolia	nonIndustrial	pastoral	Zhang et al. 2014	28605445	809102	0.766354	0.643524	0.604438	0.398963	447.426	0.66432	0.638973	0.621993	0.54496	310.176	0.715607	0.518538	0.461915	0.268301	71.8547	0.389395	0.382471	0.365337	0.22044
SRR3992991	SRR3992991	Mongolia	nonIndustrial	pastoral	Zhang et al. 2014	85247561	820476	0.802924	0.697612	0.661556	0.507032	413.209	0.735762	0.711685	0.69299	0.629683	174.115	0.669657	0.405754	0.325363	0.0963586	97.9653	0.652301	0.636864	0.622661	0.557897
SRR3992992	SRR3992992	Mongolia	nonIndustrial	pastoral	Zhang et al. 2014	14254912	812073	0.751169	0.632963	0.597956	0.384177	400.351	0.646122	0.621093	0.603616	0.513396	132.509	0.573141	0.351943	0.288429	0.0407283	104.329	0.450912	0.434964	0.407984	0.315959
SRR3992993	SRR3992993	Mongolia	nonIndustrial	pastoral	Zhang et al. 2014	28245398	799250	0.83238	0.721586	0.683825	0.550512	386.083	0.660828	0.625077	0.595883	0.525282	165.742	0.721396	0.508518	0.451433	0.314049	103.774	0.667885	0.65415	0.60159	0.5493
SRR3992994	SRR3992994	Mongolia	nonIndustrial	pastoral	Zhang et al. 2014	17630569	816847	0.814047	0.730831	0.696014	0.5487	398.568	0.655947	0.632468	0.61391	0.53244	246.598	0.714585	0.560963	0.518093	0.330082	84.9271	0.699181	0.68475	0.664621	0.54646
SRR3992995	SRR3992995	Mongolia	nonIndustrial	pastoral	Zhang et al. 2014	34102047	797541	0.730521	0.562076	0.511346	0.305257	498.124	0.552886	0.497237	0.459885	0.337327	254.225	0.623413	0.335906	0.258283	0.0496737	84.4201	0.438693	0.378664	0.341192	0.201305
SRR3992996	SRR3992996	Mongolia	nonIndustrial	pastoral	Zhang et al. 2014	16614059	834206	0.756785	0.650104	0.616286	0.418725	423.977	0.715004	0.692867	0.678061	0.591642	156.883	0.643273	0.406555	0.335498	0.090546	139.478	0.517658	0.507675	0.492421	0.407406
SRR3992997	SRR3992997	Mongolia	nonIndustrial	pastoral	Zhang et al. 2014	28235927	815018	0.781617	0.688927	0.66034	0.459912	483.276	0.784863	0.769235	0.756866	0.695945	123.95	0.623483	0.401714	0.322779	0.0524258	100.536	0.58359	0.57272	0.563455	0.496096
SRR3992998	SRR3992998	Mongolia	nonIndustrial	pastoral	Zhang et al. 2014	30245020	796698	0.745436	0.614925	0.56998	0.349816	464.764	0.632365	0.591281	0.561571	0.454315	196.043	0.63776	0.390708	0.323718	0.0838054	124.435	0.606126	0.582022	0.554073	0.468952
SRR3992999	SRR3992999	Mongolia	nonIndustrial	pastoral	Zhang et al. 2014	31316668	861392	0.873474	0.801785	0.770511	0.761524	223.227	0.719454	0.687663	0.673447	0.675042	203.408	0.852064	0.797936	0.781078	0.766801	200.587	0.868512	0.864897	0.857693	0.823417
SRR3993000	SRR3993000	Mongolia	nonIndustrial	pastoral	Zhang et al. 2014	25523346	801994	0.828111	0.7305	0.705177	0.545792	315.924	0.698079	0.670821	0.653118	0.576875	148.913	0.698002	0.465376	0.411455	0.20278	138.36	0.80651	0.795783	0.786036	0.73244
SRR3993001	SRR3993001	Mongolia	nonIndustrial	pastoral	Zhang et al. 2014	26201427	833561	0.773195	0.663152	0.631838	0.41678	407.935	0.727582	0.709608	0.697428	0.618561	171.002	0.656966	0.446957	0.390349	0.136246	109.924	0.518526	0.506547	0.490203	0.416126
SRR3993002	SRR3993002	Mongolia	nonIndustrial	pastoral	Zhang et al. 2014	27340342	818191	0.762625	0.616212	0.534444	0.386558	405.027	0.560186	0.507772	0.477504	0.350544	344.476	0.697242	0.375871	0.29165	0.0600689	86.1387	0.621289	0.594328	0.567243	0.427795
SRR3993003	SRR3993003	Mongolia	nonIndustrial	pastoral	Zhang et al. 2014	23188339	799258	0.813497	0.726558	0.693443	0.526903	436.786	0.804698	0.789414	0.777864	0.727994	122.487	0.692391	0.535818	0.485977	0.285555	167.662	0.781222	0.776421	0.766834	0.726117
SRR3993004	SRR3993004	Mongolia	nonIndustrial	pastoral	Zhang et al. 2014	17425083	821656	0.762653	0.601145	0.549476	0.382129	475.344	0.592562	0.528	0.499052	0.406638	300.466	0.6521	0.329156	0.254668	0.0473394	92.2888	0.587923	0.565597	0.534461	0.448599
